# Supplementary material for: Single-Cell Transcriptomic Analysis Reveals Mitochondrial Dynamics in Oocytes of Patients With Polycystic Ovary Syndrome
Source: Front Genet. 2020 Apr 30;11:396. doi: 10.3389/fgene.2020.00396 (PMC7203476; doi:10.3389/fgene.2020.00396)
Supplement: TABLE S1 — Genes list for three significantly gene modules. [file Table_1.XLSX]

## Sheet: Sheet1
Blue	Yellow	Magenta
A2ML1-AS1	A1CF	ABO
AACS	A2ML1-AS2	ABRACL
AAGAB	AASDH	ACBD5
AAMDC	ABCD4	ACCS
AAR2	ABHD12B	ACSL4
AASDHPPT	ABHD14A	ACTB
ABCA12	ABL2	ACTRT3
ABCB7	ACAA1	ACYP2
ABCB9	ACACB	ADAM1A
ABCC1	ACAP2	ADAM6
ABCD3	ACCSL	ADAM9
ABCE1	ACOT1	ADAMTS1
ABCG2	ACOT13	ADHFE1
ABHD2	ACOT9	ADPGK-AS1
ABHD5	ACTBP13	AGGF1P1
ABI1	ACTL8	AGGF1P2
ABI3BP	ACTN1	AGGF1P3
ABL1	ACVR1C	AGO4
ACAA2	ACVR2B	AGXT2
ACAD9	ADAL	AKAP12
ACAT1	ADAM12	ALDH1A1
ACBD3	ADAM23	ALDH1B1
ACE2	ADAMTS10	ALDH1L2
ACIN1	ADAMTS6	ALG5
ACLY	ADAMTS9	ALKBH8
ACOT7	ADAMTS9-AS2	ALOX5AP
ACOX3	ADAMTSL3	AMDHD1
ACSBG1	ADD2	AMIGO2
ACSL1	ADIPOQ	ANAPC10P1
ACSL3	ADM	ANKHD1-EIF4EBP3
ACTBP12	ADM5	ANKRD53
ACTG2	ADNP2	ANTXR1
ACTR2	ADRM1	ANTXRL
ACTR3	AEBP1	AP1AR
ADA	AFF2	APOBEC3G
ADAD1	AFF4	AQP2
ADAM19	AFTPH	AREG
ADAM21	AGAP1-IT1	ARHGEF19
ADAMTS17	AGAP4	ARL14EPL
ADAMTS18	AGTR1	ARL6IP5
ADAMTSL2	AGXT	ARMCX1
ADAR	AHSA1	ARMCX3-AS1
ADARB1	AIF1L	ARMCX5
ADCY3	AIG1	ARPC3P2
ADCY9	AIPL1	ARRDC3
ADD1	AKAP1	ARRDC4
ADH5	AKAP9	ATF4P3
ADI1	AKIP1	ATP1B1
ADIPOQ-AS1	AKR1C1	ATP6V1G3
ADIPOR1	AKT3	B3GALT2
ADIPOR2	ALB	B4GALNT1
ADK	ALG1	BDNF
ADO	ALG1L10P	BEX1
ADPGK	ALPK1	BEX4
ADPRHL1	AMHR2	BIRC3
ADPRM	AMOTL2	BMI1
ADTRP	AMZ2P1	BROX
AEN	ANAPC11	BRWD1-AS1
AFF1	ANGEL2	BTBD1
AFG3L2	ANGPTL4	BTF3P2
AGFG1	ANK1	BTN2A1
AGK	ANKDD1A	C17orf97
AGMO	ANKRD11	C1DP4
AGPAT3	ANKRD12	C1orf141
AGPAT5	ANKRD20A17P	C1orf162
AIDA	ANKRD23	C1QTNF1-AS1
AIFM1	ANKRD36C	C2orf15
AKAP6	ANKRD37	C2orf27B
AKAP8	ANKRD50	C2orf74
AKR1B1	ANKRD54	C3orf36
AKR1E2	ANKRD55	C4orf46
AKR7A2	ANO4	C5orf24
ALAS1	ANP32B	C5orf30
ALDH6A1	ANXA3	C7
ALG11	AP1M2	CA2
ALG12	AP4E1	CA3
ALG13	APBA3	CA4
ALG3	APBB2	CA7
ALG6	APC	CA8
ALKBH1	APMAP	CACNA1C-IT2
ALKBH2	APOC1	CACNA1G-AS1
ALOX15	APOH	CADM3
AMBRA1	APRT	CADM4
AMD1	AQP7P1	CALR4P
AMIGO1	ARFGAP3	CAMK2D
AMMECR1L	ARFIP2	CAMK2N1
AMN1	ARFRP1	CAPN8
ANAPC13	ARHGAP35	CAPZA2
ANAPC16	ARHGDIG	CASK
ANAPC4	ARHGEF2	CASK-AS1
ANAPC7	ARHGEF26-AS1	CASP1
ANKAR	ARHGEF6	CAV2
ANKRD13A	ARL1	CBLN3
ANKRD13C	ARL13B	CCDC152
ANKRD20A8P	ARL16	CCDC169
ANKRD26	ARL17A	CCDC89
ANKRD27	ARL5C	CCNI
ANKRD42	ARMC5	CD1D
ANKRD45	ARMC9	CD200
ANKRD46	ARSD	CD24P4
ANKRD7	ARSD-AS1	CD46
ANKS1A	ARSK	CD53
ANKS3	ASAP2	CDH11
ANKS4B	ASIC1	CDKN1B
ANLN	ASIC3	CELF6
AP1M1	ASMTL	CFH
AP1S3	ASPN	CFHR3
AP2A2	ASXL3	CFHR4
AP3B1	ATCAY	CHL1-AS1
AP3D1	ATF3	CHM
AP3M1	ATF4	CHRM3-AS2
AP3M2	ATF5	CHST7
AP4B1	ATG12	CITED1
AP5B1	ATG4D	CLDN15
AP5M1	ATP6AP1	CLEC12B
APBA1	ATP6AP1L	CLIC6
APLP2	ATP6V0B	CMTM2
APOO	ATP6V1E1P1	COL13A1
APOOL	ATP6V1G2-DDX39B	COL4A2-AS1
APTX	ATP7A	COMMD3-BMI1
AQR	ATP8A2	COX6CP1
ARCN1	AURKA	COX6CP2
AREL1	AURKB	CPM
ARF1	AURKC	CPOX
ARF3	AZU1	CREBZF
ARF6	B3GALT4	CRK
ARFGEF1	B3GNT7	CROCCP2
ARG2	B4GALNT4	CRYL1
ARHGAP1	B4GALT1	CRYZP1
ARHGAP10	B4GALT3	CST5
ARHGAP15	B4GALT5	CSTA
ARHGAP17	BACE1	CTNNAL1
ARHGAP26	BAHD1	CTSE
ARHGAP26-AS1	BANP	CTSO
ARHGAP29	BAZ2A	CTXN2
ARHGAP40	BAZ2B	CXCL5
ARHGAP6	BBC3	CXCR4
ARHGAP8	BBIP1	CXCR5
ARHGEF26	BBS1	CYP11B1
ARHGEF33	BBS5	CYP2C19
ARHGEF7	BCAS1	CYP3A4
ARID1B	BCKDK	CYP3A7
ARL14EP	BCL2L2	CYP4F29P
ARL2BP	BCL6	CYP51A1
ARL6	BCL9L	CYYR1
ARMC10	BDH1	DAAM1
ARMC6	BDH2	DAPL1
ARNT2	BDKRB1	DCAF8L1
ARPC1B	BDKRB2	DCBLD2
ARRB2	BDNF-AS	DCN
ARSF	BEST4	DCTD
ART5	BHLHE40-AS1	DDX60
ARX	BIRC6	DENR
ASAH2B	BMP3	DERL2
ASB8	BMP5	DKK3
ASB9	BMS1P1	DKKL1P1
ASCC2	BRCA2	DLEU7
ASF1A	BRD2	DLK1
ASH2L	BRD3	DLX5
ASMT	BRD4	DLX6-AS2
ASNS	BRDT	DMRTA2
ASNSD1	BRI3	DNAJC19P2
ASPM	BRICD5	DNAJC19P6
ATAD1	BTC	DNASE1L2
ATAD2B	BTF3P10	DPYD
ATF6	BTF3P13	DSE
ATF7	BTG1	DST
ATF7IP	BTG2	DTX3L
ATF7IP2	C10orf120	DUPD1
ATG14	C11orf45	DUSP21
ATG3	C11orf52	DUSP5P1
ATG4A	C11orf88	DYNLT3
ATG4C	C11orf96	E2F3
ATG5	C12orf43	ECM2
ATG7	C12orf54	EDN2
ATIC	C12orf57	EED
ATL3	C12orf65	EEF1A1P19
ATP10B	C14orf178	EFNA1
ATP11C	C15orf48	EFS
ATP13A5	C16orf74	EGFR
ATP1B2	C17orf107	EIF4A2P2
ATP2C1	C17orf49	EIF4EBP2
ATP6V0A4	C19orf12	ELF4
ATP6V0E1	C1orf112	EMP1
ATP6V1B2	C1orf210	EPDR1
ATP6V1C1	C1orf229	EPHA5
ATP6V1D	C1QTNF1	EPM2A
ATP6V1F	C1QTNF5	ETV2
ATP8B1	C21orf58	EXOC5
ATP9A	C22orf23	FAM114A1
ATP9B	C22orf39	FAM133A
ATPAF1	C22orf42	FAM201A
ATR	C2orf83	FAM216B
ATRAID	C3orf22	FAM218A
ATXN10	C4orf50	FAM226A
AUH	C5AR2	FAM90A1
AUNIP	C5orf60	FAM91A1
AUTS2	C6orf136	FAP
AVEN	C7orf26	FAS
AVL9	C8orf31	FBN1
AXDND1	C9orf139	FBXL4
AZI2	C9orf85	FBXO21
AZIN1	CA11	FCAMR
B3GALNT1	CA9	FDX1
B3GALT1	CACNB3	FEZF1
B3GALT6	CACNG8	FGD5-AS1
B3GNT9	CALHM1	FHL1
B4GALNT3	CALM3	FJX1
B4GALT4	CAMK1D	FKBP11
BACH1	CAMKK2	FKBP5
BACH2	CAMLG	FLRT2
BAG4	CAPN10	FMO4
BAG5	CAPNS1	FOXC2
BAIAP2	CAPS2	FOXL2
BAIAP2L1	CARHSP1	FOXN2
BAIAP2L2	CASC4	FOXO3B
BANF1	CASC9	FRMD8
BAP1	CASP12	FSTL1
BATF2	CASP14	FTH1P8
BBS10	CASP4	FXYD7
BBS12	CASS4	G0S2
BBS7	CAV1	GABBR1
BCAS2	CBX5	GAL3ST3
BCKDHB	CC2D2B	GAPDHP55
BCL2L12	CCDC112	GATA6
BCL9	CCDC113	GATM
BEAN1	CCDC137	GBE1
BHLHB9	CCDC144NL	GBP3
BICC1	CCDC15	GCK
BICD1	CCDC157	GCSAML-AS1
BIN3	CCDC26	GDF11
BIRC5	CCDC3	GDF7
BLOC1S2	CCDC30	GDNF-AS1
BLZF1	CCDC34	GIMAP6
BMP6	CCDC42	GNG11
BMPR1A	CCDC59	GOLIM4
BMPR1B	CCDC63	GPC4
BMS1	CCDC66	GPRASP1
BNC2	CCDC8	GPRC5B
BNIP3	CCDC85B	GRAMD1B
BNIP3P1	CCDC88A	GREB1
BOD1L2	CCDC93	GREM1
BOLA1	CCL19	GRIK1-AS1
BPGM	CCNA1	GRM1
BPHL	CCNB3	GSPT2
BRAP	CCNY	GSTA1
BRD8	CCR6	GSTA2
BRF2	CCT6P4	GUCA1B
BRI3BP	CCT7	GYS2
BRIX1	CCT8	HAPLN1
BRK1	CCZ1B	HAPLN4
BSDC1	CD300LG	HEYL
BSG	CD47	HHIP
BTBD11	CD74	HIF1A
BTBD19	CD82	HIF1A-AS2
BTBD3	CD99L2	HLA-DQA1
BTBD7	CDAN1	HLA-DRA
BTF3L4	CDC20	HMGCS1
BTG4	CDC25B	HMGN1P35
BTRC	CDC25C	HMGN2P28
BUB1	CDC42EP1	HMSD
BUB1B	CDC42EP5	HNRNPA1P8
BUB3	CDC42P6	HNRNPA3P1
BUD31	CDCA3	HNRNPABP1
BZW2	CDCA7L	HOXD11
C10orf25	CDCA8	HPCAL4
C11orf1	CDH1	HSD11B1
C11orf16	CDH22	HSD17B2
C11orf24	CDH23	HSD3B1
C11orf44	CDHR3	HSD3B2
C11orf53	CDK11A	HSD3BP2
C11orf58	CDK13	HSD3BP3
C11orf65	CDK2	HSPA8P6
C11orf68	CDK2AP2	IBTK
C12orf29	CDKL2	ICAM5
C12orf4	CDKN1A	ID4
C12orf45	CDKN2D	IDI2
C12orf60	CDR1	IDI2-AS1
C12orf74	CDR2L	IFI16
C14orf119	CDYL	IFI44
C15orf39	CEACAMP10	IFIH1
C15orf40	CECR2	IFITM8P
C15orf61	CENPE	IGFBP4
C16orf46	CENPF	IKZF1
C16orf70	CENPH	IL18R1
C16orf72	CENPI	IL1R1
C16orf91	CENPT	IL1RN
C16orf95	CENPV	IL20
C18orf25	CEP104	IL21
C18orf32	CEP170B	IL33
C19orf44	CEP250	IL6ST
C19orf53	CEP290	IL7R
C19orf73	CEP350	ILF2P1
C1GALT1	CEP85	ING3
C1orf109	CFDP1	INHBE
C1orf146	CFHR1	INS
C1orf159	CGN	IRF2
C1orf174	CHAC2	ISM1-AS1
C1orf226	CHAF1A	ITGA2
C1orf50	CHCHD2	ITGAV
C20orf194	CHD3	ITGB1
C21orf62	CHD4	IZUMO3
C2orf42	CHD7	JAKMIP2
C2orf49	CHD8	JUN
C2orf50	CHD9	KCNA5
C2orf69	CHEK2P2	KCND2
C2orf76	CHEK2P4	KCTD1
C2orf88	CHMP2A	KCTD18
C3orf14	CHN2	KCTD8
C3orf38	CHRM3	KHNYN
C3orf52	CHRNA6	KIAA0408
C3orf62	CHRNB1	KIAA1217
C3orf67	CHST9	KIAA1586
C4orf36	CIB1	KIF21A
C4orf47	CIC	KLF3
C5	CICP27	KLF9
C5orf49	CIDEB	KLHL13
C5orf58	CISH	KLHL4
C6orf120	CLCF1	KLK2
C6orf52	CLCN6	KRCC1
C7orf25	CLDN3	KRT16P3
C7orf31	CLEC18B	KRT8P42
C8orf33	CLK3	KRTAP13-2
C8orf48	CLSTN1	L1CAM
C8orf76	CLSTN2	L3MBTL4
CA13	CLU	LAIR1
CA5BP1	CNGB3	LARP4P
CACNA1C-AS2	CNNM3	LDHA
CACNA2D3	CNOT4	LDLRAD4
CACTIN	CNTN1	LEMD1-AS1
CACYBP	CNTN3	LGR4
CADM1	CNTN4-AS1	LINC00283
CADPS2	CNTRL	LINC00415
CALB1	COA4	LINC00460
CALCOCO1	COA5	LINC00473
CALCOCO2	COL17A1	LINC00492
CAMTA2	COL2A1	LINC00601
CAND1	COL3A1	LINC00622
CANX	COMMD1	LINC00634
CAPN13	COMMD4	LINC00668
CAPN3	COPRS	LINC00690
CAPZA1	COQ10A	LINC00856
CASC1	CORO2B	LINC00901
CASC3	COTL1	LINC00940
CASP3	COX4I1	LINC00941
CASP9	COX6B1	LINC00960
CAST	COX7BP1	LIX1L
CBFA2T3	COX8A	LOC100419834
CBR3-AS1	CPD	LOR
CBX1	CPED1	LOX
CBX3	CPNE1	LPAR3
CCDC12	CPNE4	LPL
CCDC121	CPT1A	LPP
CCDC127	CPT1B	LRCH2
CCDC148	CPVL	LRP12
CCDC174	CR1	LRRN3
CCDC180	CR1L	LUM
CCDC181	CRCP	LURAP1L
CCDC50	CREBBP	LY75
CCDC51	CRIM1	LYG2
CCDC6	CRIP2	LYSMD2
CCDC65	CRLF2	LYVE1
CCDC85C	CRMP1	MAGEH1
CCDC88C	CSDE1	MALAT1
CCDC90B	CSNK1E	MAML2
CCDC92	CSNK2B	MANEAL
CCDC97	CSRNP1	MAOA
CCL28	CSTF2	MAOB
CCM2L	CTB-49A3.2	MAST4-IT1
CCNB1IP1	CTR9	MBD2
CCNB2	CTRB1	MBNL2
CCNC	CTRB2	MBNL3
CCND2	CTTN	MBOAT4
CCNDBP1	CTTNBP2NL	MCL1
CCNH	CTXN1	MCOLN3
CCNL2	CUL7	MDFIC
CCNO	CUTA	ME2
CCNT1	CUX1	MED31
CCPG1	CWC22	MEF2C
CCSER1	CWC25	MEG9
CCT2	CXCL1	METTL15P1
CCT3	CXCL2	MGARP
CCT4	CXXC4	MICU3
CCT5	CYBA	MID1IP1
CCT6B	CYBRD1	MIMT1
CD226	CYFIP2	MIPEPP2
CD2AP	CYP2T3P	MIR1285-1
CD302	CYTIP	MIR155HG
CD36	DAB1	MIR1825
CD37	DACH2	MIR199A2
CD38	DAPK1	MIR202
CD3EAP	DAXX	MIR3150B
CD55	DBNDD2	MIR4657
CD83	DCP2	MIR4706
CDA	DCPS	MIR4742
CDADC1	DCST2	MIR548K
CDC123	DCTN3	MKX
CDC14B	DCTN6	MMP16
CDC20B	DDB1	MMP21
CDC37L1	DDHD1	MPPED2
CDC42	DDIT4	MRO
CDC42EP3	DDX10	MRPL49P1
CDC42EP4	DDX18P5	MRPS18CP6
CDC42SE1	DDX27	MS4A8
CDC42SE2	DDX43	MST1P2
CDC5L	DDX47	MT1DP
CDC6	DDX50P1	MT1JP
CDC7	DEK	MTAPP1
CDCA2	DENND2A	MTATP6P3
CDCA4	DEPDC4	MTF2
CDCA5	DEPDC5	MTHFD2
CDH17	DESI2	MUC1
CDH8	DGKD	MXRA5
CDIP1	DGKG	MYLPF
CDIPT	DGUOK	MYO16-AS1
CDK1	DHRS1	MYOZ2
CDK15	DHRS7	NAP1L3
CDK17	DHTKD1	NAP1L5
CDK5	DHX29	NBEA
CDK5R1	DHX30	NBEAP1
CDK5RAP1	DHX36	NEDD4L
CDKL3	DISC1FP1	NEDD9
CDKN2AIPNL	DLEC1	NELL2
CDKN3	DLG4	NEPNP
CDON	DLGAP1	NIPSNAP3B
CDR2	DMPK	NKAPL
CDT1	DMTN	NKRF
CDV3	DNAAF3	NMB
CEBPB	DNAJB6	NMI
CEBPG	DNAJC15	NONO
CELF2	DNAJC19P8	NPIPA7
CENPC	DNAJC21	NPPA-AS1
CENPJ	DNAJC27	NPTX2
CENPM	DNAJC27-AS1	NPY2R
CENPQ	DNAJC7	NRN1L
CENPW	DNAJC8	NRP1
CEP120	DNASE2	NT5DC4
CEP128	DNM1P35	NT5E
CEP170	DNM1P47	NTS
CEP55	DNMT3A	NUAK1
CEP57L1	DOCK1	NUDT10
CEP68	DPF2	NUDT12
CEP70	DPH3P1	NUDT19
CEP72	DPM2	NUDT19P5
CEP89	DPM3	OR13A1
CERKL	DPPA2	OR14A2
CERS6	DPPA4	OR14I1
CETN2	DPYSL5	OR2A20P
CFD	DRD1	OR2A7
CFTR	DROSHA	OR2AF1P
CGGBP1	DRP2	OR4A18P
CGREF1	DSTNP2	OR4C46
CGRRF1	DSTYK	OR4K11P
CHCHD3	DTNBP1	OR5T3
CHEK2	DUSP1	OR6K4P
CHERP	DUSP18	OR7A1P
CHIC1	DUSP2	OTC
CHMP1B	DUSP6	OTX1
CHMP4B	DUT	OVCA2
CHORDC1	DYNC1H1	OXCT2
CHPF	DZIP3	PABPC1L2B
CHRNA3	EAF1	PABPC5
CHRNA5	EAF1-AS1	PAPPA-AS1
CHST12	EARS2	PAPPA-AS2
CHSY1	EDC4	PAPSS2
CHTF8	EDEM3	PARM1
CHURC1	EDF1	PARP9
CHURC1-FNTB	EEF1A1P17	PCDH10
CIAO1	EEF1A1P22	PCDH19
CISD2	EEF1A1P24	PCDHB10
CIT	EEF1B2P2	PCDHB12
CITED2	EEF2K	PCDHB14
CIZ1	EFCAB6-AS1	PCDHB6
CKAP2	EFHD2	PCDHGA4
CKAP2L	EFNB3	PCDHGB4
CKB	EGR1	PCK1
CKLF	EGR2	PCK2
CKMT2	EGR4	PCNPP1
CKS2	EHBP1	PDCD1LG2
CLCN3	EHF	PDGFC
CLDN22	EHHADH-AS1	PEA15
CLDND1	EHMT1	PERP
CLEC16A	EID1	PGAM1
CLEC4C	EIF1AY	PGBD4P3
CLEC4E	EIF2AK4	PGBD4P7
CLIP1	EIF2B5	PGR
CLN8	EIF2D	PHACTR2
CLPB	EIF2S2P5	PHF11
CLPX	EIF3C	PIGY
CLTA	EIF3FP3	PILRA
CLTCL1	EIF3I	PKD2
CLUAP1	EIF4BP7	PKIA
CMC2	EIF4G1	PKMP3
CMIP	ELANE	PLA2G4A
CMKLR1	ELL2	PLA2G4B
CMSS1	ELP4	PLA2G5
CNNM2	EMC1	PLEKHH1
CNNM4	EMC8	PLOD2
CNOT1	EME2	PLP1
CNP	EML3	PLS3
CNPY3	EML6	PLSCR1
CNST	EMP3	PLSCR4
COCH	ENC1	PMAIP1
COG1	ENKD1	PMF1-BGLAP
COG4	ENO1P1	PNLIP
COG5	ENPP4	PNMA2
COG8	ENPP5	PNRC1
COIL	ENTPD1-AS1	POLD4
COL28A1	ENTPD4	POPDC2
COL5A1	ENTPD6	PPARG
COL6A5	EOMES	PPIL2
COLEC12	EPB41L1	PPP1R3B
COMMD10	EPB41L4A-AS1	PPP1R3G
COMMD5	EPHA3	PPP2CB
COMMD7	EPHA7	PRDM8
COMMD8	EPHB6	PRICKLE3
COMMD9	EPS8	PRKACA
COPB2	ERAL1	PRKACB
COPS2	ERCC1	PRKAR2B
COPS3	ERCC6	PRKX
COPS4	ERLIN1	PROS1
COPS6	ETFB	PRRG1
COPS7A	EVA1C	PRRX1
COPS8	EYA3	PRSS12
COQ3	EZR-AS1	PSAT1
COQ7	FADS1	PSMC1P13
COQ9	FAH	PSMD6-AS2
CORIN	FAHD2B	PSORS1C3
CORO2A	FAM102A	PTGDS
COX10	FAM106A	PURG
COX11	FAM110C	QPCT
COX15	FAM124A	RAB6A
COX16	FAM13A-AS1	RAB9A
COX5A	FAM153B	RAC2
COX6A1	FAM171B	RAD21L1
COX6A1P2	FAM178B	RANBP3L
CPA2	FAM204A	RASL11A
CPLX1	FAM210B	RBBP9
CPPED1	FAM214B	RBM47
CPQ	FAM222B	REEP3
CPS1	FAM71E1	REEP5
CPSF1	FAM98A	RFTN2
CPSF3	FARSB	RGL1
CPSF6	FAU	RGS1
CPT2	FAXC	RGS4
CRABP1	FBLIM1	RHOB
CRBN	FBLL1	RILPL2
CREB3L2	FBRS	RN7SKP273
CREBL2	FBXO16	RN7SL23P
CRIPT	FBXO27	RN7SL34P
CRISPLD1	FBXW4	RN7SL438P
CRISPLD2	FBXW7	RN7SL502P
CRNKL1	FBXW9	RN7SL728P
CRTAP	FCHO1	RN7SL842P
CRTC3	FCHO2	RNA5SP48
CRY2	FDPS	RNASE4
CRYZ	FEN1	RNASEL
CRYZL1	FER1L6	RNF5
CSE1L	FERMT2	RNF6
CSGALNACT1	FEZ1	RNU1-106P
CSMD1	FGF14-AS2	RNU2-28P
CSNK1A1	FGF2	RNU5B-2P
CSNK1G1	FGFBP3	RNU6-125P
CSNK1G2	FGFR4	RNU6-130P
CSNK1G3	FICD	RNU6-1333P
CSNK2A1	FIGN	RNU6-571P
CSPG4P12	FILIP1L	RNU6-652P
CSRNP2	FIS1	RNU6-721P
CSRP1	FKBP14	RNU6-925P
CSTF1	FKBP2	RNU6-97P
CTB-178M22.2	FKBP6	RNU7-123P
CTB-30L5.1	FLVCR1	ROBO1
CTC1	FMNL1	RPL21P126
CTCF	FMNL3	RPL21P131
CTDNEP1	FMO9P	RPL29P33
CTNS	FNBP1	RPL39P38
CTPS1	FOS	RPL39P6
CTRL	FOSB	RPL3P6
CTSB	FOSL1	RPL5P10
CTSC	FOXD2	RPL5P27
CTTNBP2	FOXJ2	RPL6P12
CUL2	FOXN3	RPL7L1P11
CUL9	FOXN3-AS1	RPL7P54
CUX2	FOXN4	RPL9P29
CXorf40B	FOXO1	RPLP1P11
CYB561A3	FOXO1B	RPS10P16
CYB5B	FOXP1	RPS12P21
CYB5D1	FSCN1	RPS15AP18
CYB5D2	FTH1P16	RPS20P15
CYP20A1	FTH1P7	RPS23P6
CYP2C18	FTL	RPS26P43
CYP2J2	FTLP14	RPS26P54
CYP2R1	FTLP18	RPS27P25
CYP2U1	FTLP2	RPS3AP3
CYSTM1	FTLP6	RPS3AP50
CYTH3	FTMT	RPS3AP6
DAB2IP	FUCA2	RPS4XP3
DACT3	FUNDC1	RPS6P7
DAP3	FUT11	RPS7P15
DAZAP1	FUT9	RPS8P3
DCAF12	FZD8	RPTN
DCAF16	G2E3	S100A10
DCAF17	G3BP1	S100A3
DCAF4L2	GAD1	SAA4
DCAF6	GADD45A	SAMD9L
DCC	GADD45B	SAT1
DCDC2	GADD45G	SBDSP1
DCHS2	GALK2	SC5D
DCLK2	GALNT13	SCD
DCLRE1B	GALNT7	SCGN
DCTN5	GANC	SCML2P1
DCTPP1	GAS1	SDCBP2P1
DCUN1D1	GAS8	SELE
DCUN1D3	GCNT1P4	SEMA3A
DCUN1D4	GDNF	SEMA6D
DDT	GEMIN4	SERPINA3
DDX1	GET4	SERPINA5
DDX11-AS1	GFOD1	SERPINB1
DDX17	GFRA3	SERTAD4-AS1
DDX18	GFRAL	SETD7
DDX19A	GGCT	SGCG
DDX19B	GHDC	SGPP1
DDX20	GIGYF2	SH3BGRL
DDX31	GIT1	SHISA3
DDX4	GJB7	SHISA7
DDX46	GLB1	SIGLEC11
DDX5	GLB1L3	SIGLEC16
DDX50	GLP2R	SLA
DDX56	GLS	SLC16A9
DDX58	GNA12	SLC17A4
DDX6	GNAO1	SLC25A21-AS1
DECR2	GNB1	SLC25A24
DEDD2	GNE	SLC25A27
DENND4A	GNG12	SLC25A43
DENND6A	GNPTAB	SLC25A51P2
DGCR2	GOLGA2	SLC26A10
DGKE	GOLGA2P3Y	SLC38A1
DGUOK-AS1	GOLGA3	SLC38A2
DHRS12	GORAB	SLC39A8
DHRS7B	GP1BA	SLC44A3
DHX38	GPAT2	SLC46A1
DHX40	GPATCH4	SLC46A3
DHX57	GPC3	SLC7A1
DHX58	GPC5	SLC9C2
DHX9	GPC5-AS1	SMARCA1
DIABLO	GPR161	SMARCE1P1
DIDO1	GPR179	SMCO3
DLAT	GPX4	SMCP
DLEU1	GRB14	SMIM10
DLG2	GRB7	SMO
DLG3	GRIK1	SMPDL3A
DLGAP5	GRIK2	SNAI2
DLK2	GRIP1	SNORA11
DLL3	GRK7	SNORA25
DLST	GRM7-AS3	SNORA53
DLX6	GRN	SNORA71C
DMKN	GS1-24F4.2	SNORA74B
DMXL1	GSDMC	SNORA7B
DMXL2	GSR	SNORA9
DNAAF2	GSTP1	SNORD109A
DNAH12	GTF2H5	SNORD114-2
DNAH14	GTPBP8	SNORD14B
DNAH17	GTSE1	SNORD60
DNAH5	GUCY2F	SNORD72
DNAH6	GUF1	SNRPD2P1
DNAJA2	GUSBP6	SORBS2
DNAJA4	HARS2	SOX9
DNAJB1	HBEGF	SP9
DNAJB11	HCFC2	SPDYE9P
DNAJB4	HCG18	SPIN2A
DNAJB9	HCK	SPIN4
DNAJC10	HDAC2	SPOCK2
DNAJC11	HDAC3	SPRR2B
DNAJC13	HDAC7	SPRR2E
DNAJC9	HDX	SPRR2G
DND1	HECTD4	SRGN
DNM1L	HELZ2	SRP9
DNM1P46	HEMK1	SRSF8
DNMBP	HEPH	SSTR1
DNTTIP1	HERC2	ST13P2
DOCK10	HES6	ST6GAL2
DOCK4	HESX1	ST6GAL2-IT1
DOCK8	HEXA-AS1	ST8SIA5
DOK1	HEXB	STAC
DOK2	HHAT	STAR
DOK5	HIGD2A	STC2
DONSON	HLA-F-AS1	STOM
DPAGT1	HLTF	SUCLA2P3
DPH3	HM13-IT1	SUCNR1
DPH5	HMGA1	SUMO2P7
DPY19L3	HMGB1	TAC3
DR1	HMGB1P11	TAP1
DRAM1	HMGB1P39	TAP2
DRG1	HMGB1P8	TBC1D19
DRG2	HMGB2	TBC1D4
DSCAML1	HMGN2P21	TCEAL1
DSCC1	HMGN2P32	TCEAL6
DSTN	HNRNPA1P34	TCEAL7
DTD1	HNRNPA1P47	TCEAL8
DTL	HNRNPL	TCF21
DTNB	HNRNPM	TDGF1P7
DUSP10	HOGA1	TECRL
DUSP11	HOMER1	TF
DUSP16	HOXA3	TM4SF1-AS1
DUSP19	HOXA7	TMED7
DUSP22	HP1BP3	TMEM132C
DUSP3	HPCAL1	TMEM204
DUSP5	HPGD	TMEM217
DUSP7	HPS1	TMEM45A
DVL1	HPS5	TMLHE
DYDC2	HPS6	TMPRSS11D
DYM	HPX	TMPRSS3
DYNC1I2	HS3ST5	TNC
DYNC1LI1	HSBP1	TNFRSF10D
DYNC2LI1	HSP90AB1	TNFSF11
DYNLL1	HSP90AB3P	TP53RK
DYNLRB1	HSPA1A	TP53TG5
DYNLT1	HSPA4L	TPM4
DYRK1A	HSPA7	TPP1
DYRK4	HSPB1	TRAF7
E2F4	HSPB2	TRGV7
EBF2	HSPD1P1	TRIB2
EBPL	HUS1	TRIM23
ECHDC1	IBA57	TRIM4
ECHS1	ICA1	TSPAN6
ECI2	ICMT	TTLL8
ECSCR	ID1	TUSC7
EDC3	ID2	TWIST2
EDEM1	ID3	TWSG1
EEF1E1	IER3	TXNDC5
EFCAB11	IFFO2	TXNIP
EFCAB2	IFI27L1	TXNRD1
EFCAB6	IFI27L2	UBE2J1
EFHC2	IFT43	UBE2QL1
EFNA3	IFT81	UBR3
EFR3B	IGF2BP1	ULBP1
EGLN2	IGF2BP2	UNC119B
EID3	IGSF9	VCAN
EIF1B	IL10	VCL
EIF2AK1	IL10RB	VCX3A
EIF2B2	IL17B	VN1R108P
EIF2S1	IL17C	VSIG8
EIF2S2	IL18	VSTM2B
EIF3F	IL20RA	WNT16
EIF3H	IL20RB	WT1
EIF3L	IL2RB	WWTR1
EIF3M	IL4	XDH
EIF4B	ILF3	XKR3
EIF4E1B	ILK	YWHAQP7
EIF4E3	IMPA2	ZEB2
EIF4ENIF1	INHBB	ZEB2-AS1
EIF4G3	INPPL1	ZKSCAN8
EIF5AL1	IQCD	ZNF185
ELAC2	IQCE	ZNF204P
ELAVL2	IQGAP1	ZNF254
ELL3	IREB2	ZNF281
ELMO2	IRF9	ZNF697
ELMSAN1	ISG15	ZNF700
ELOF1	ITGAD	ZNF708
ELOVL6	ITPR2	ZNF792
ELP2	ITSN1	ZNF804A
ELP3	IVNS1ABP	ZXDB
ELP5	JKAMP
EMC2	JMJD7
EMC3	JOSD1
EMC6	JOSD2
EMC7	JTB
EMG1	JUNB
EML1	JUP
EML5	KAT2A
EMX2OS	KAT6A
ENPP2	KATNA1
ENSA	KCNAB1
EP400	KCNG3
EPAS1	KCNH1
EPB41	KCNH7
EPB41L3	KCNJ12
EPG5	KCNK1
EPHA1	KCNK10
EPS15L1	KCNK12
EPS15P1	KCNK6
ERAP1	KCNMB1
ERCC3	KCNQ1
ERCC5	KCTD13
ERCC6L	KCTD3
ERH	KCTD6
ERI1	KDM4A
ERVK3-1	KDM4A-AS1
ERVMER61-1	KDM4D
ERVW-1	KDM5A
ESPL1	KDM5B
ESRP1	KDM5C
ESRP2	KDM5C-IT1
ESRRG	KDM6B
ESYT2	KHDC3L
ETAA1	KIAA0895
ETF1	KIF13B
ETFDH	KIF17
ETHE1	KIF1C
EVC2	KIF27
EVL	KIF9-AS1
EVPL	KIFAP3
EXO1	KIRREL3
EXO5	KIT
EXOC1	KLF5
EXOC4	KLF6
EXOG	KLHDC3
EXOSC1	KLHL18
EXOSC8	KLHL2
EYA2	KLHL21
EZH2	KLHL25
EZR	KLHL5
FA2H	KLK11
FAF1	KMT2E
FAHD1	KNOP1
FAIM	KRT8P41
FAM117B	KRT8P44
FAM120C	KRT8P5
FAM122A	LAG3
FAM122C	LAMA1
FAM135A	LAMB2
FAM136A	LAMP5
FAM13A	LARS2
FAM13B	LAS1L
FAM149B1	LDB1
FAM151B	LDHC
FAM160B1	LEFTY1
FAM162A	LENG1
FAM172A	LEP
FAM172BP	LGALS1
FAM174B	LGALS7B
FAM177A1	LGALSL
FAM187A	LHX1
FAM189A2	LIF
FAM209B	LILRA5
FAM20B	LIMS1
FAM210A	LIN28B
FAM214A	LIN52
FAM217A	LINC-ROR
FAM221A	LINC00032
FAM222A	LINC00051
FAM227A	LINC00205
FAM228A	LINC00311
FAM228B	LINC00314
FAM32A	LINC00327
FAM3C	LINC00337
FAM49B	LINC00378
FAM53A	LINC00467
FAM53B	LINC00491
FAM53C	LINC00552
FAM76A	LINC00574
FAM78A	LINC00629
FAM85B	LINC00674
FAM86C1	LINC00682
FAM8A1	LINC00683
FAM9B	LINC00702
FANCB	LINC00863
FANCE	LINGO2
FANCF	LIX1
FANCL	LMAN2
FANCM	LMLN-AS1
FARP1	LNPEP
FARS2	LONP1
FARSA	LOXL4
FASTKD2	LPCAT1
FBL	LPCAT4
FBLN7	LRBA
FBP2	LRP11
FBRSL1	LRP2
FBXL12	LRP4
FBXL2	LRPPRC
FBXO10	LRRC25
FBXO11	LRRC37A12P
FBXO25	LRRC37A2
FBXO28	LRRC37A4P
FBXO3	LRRC37A5P
FBXO34	LRRC37B
FBXO36	LRRK1
FBXO46	LSG1
FBXO5	LSM11
FBXO8	LSM6
FBXW12	LTBP1
FBXW2	LTBR
FCER1G	LUZP1
FDXACB1	LYAR
FECH	LYPD3
FEM1C	LYZ
FER	M1AP
FER1L5	MAATS1
FERMT1	MAB21L1
FGD3	MAD2L1BP
FGD4	MAD2L2
FGD6	MADCAM1
FGF13	MAGEB10
FGF14	MAN2A2
FGFR1OP	MANF
FGGY	MAP1LC3A
FH	MAP3K1
FHAD1	MAP3K12
FHL5	MAP3K13
FHOD1	MAP3K3
FHOD3	MAP3K5
FIGNL1	MAP4
FIP1L1	MAP4K1
FKBP4	MAP7D2
FKBP7	MAPK14
FLOT1	MAPK3
FLOT2	MAPKAP1
FLT3LG	MAPKBP1
FLVCR2	MBD5
FMN2	MCM2
FMNL2	MCM6
FNBP1L	MDGA2
FNTA	MDM2
FOPNL	MDM4
FOXJ3	MECOM
FOXP4	MECP2
FOXQ1	MECR
FOXR1	MED10
FPGT	MED15
FRMD1	MED24
FRRS1L	MED27
FRS2	MEF2C-AS1
FRYL	MEMO1P4
FSD1L	METAP1
FSIP2	METRNL
FSTL4	METTL14
FUCA1	MFNG
FURIN	MGA
FUT10	MGAT5B
FUT8	MICA
FXR1	MICALL1
FZD10-AS1	MIER1
G3BP2	MIER2
G6PD	MIR147B
GAB2	MIR17HG
GABPB1	MIR24-2
GALC	MIR4500HG
GALK1	MIR4519
GALNT11	MIR497HG
GALNT18	MIR548A2
GALNT3	MIS18BP1
GAS7	MKI67
GBF1	MKLN1
GCDH	MLYCD
GCFC2	MMP15
GCLM	MMP25
GCNT1	MMRN1
GCNT3	MMRN2
GDA	MMS22L
GDAP1	MND1
GDAP2	MOGS
GDF6	MON1B
GDF9	MORC3
GEM	MOS
GEMIN2	MPDZ
GEMIN5	MPHOSPH10
GEMIN6	MPP3
GFM1	MRAP
GFM2	MRI1
GFOD2	MRPL14
GGA2	MRPL18
GGA3	MRPL23-AS1
GGH	MRPL35P4
GGNBP2	MRPL44
GGPS1	MRPS16
GHITM	MRPS18B
GID4	MRPS27
GINM1	MRPS9
GINS1	MSANTD4
GINS2	MSMB
GIPC2	MSN
GIT2	MSRA
GJC1	MSS51
GJD2	MTA3
GLA	MTF1
GLDN	MTFP1
GLIPR1	MTHFS
GLMN	MTIF2
GLOD4	MTND5P21
GLRX	MTND5P28
GLRX3	MTUS1
GLRX5	MUC16
GLUL	MVB12A
GLYATL3	MYH10
GMEB1	MYH3
GML	MYL8P
GMNN	MYLK
GMPR2	MYO18A
GMPS	MYO1C
GNA13	MZT2A
GNA14	NAALADL2-AS3
GNAI3	NAGK
GNAQ	NAP1L4P3
GNAS	NAPSA
GNAT2	NAPSB
GNB5	NASP
GNG12-AS1	NAV2-AS1
GNG2	NCAPD2
GNG7	NCAPH
GNL3	NCBP2-AS1
GNPAT	NCOA1
GNPDA1	NCOA5
GNPDA2	NCOA7
GNPNAT1	NDRG1
GNPTG	NDUFA9
GNS	NDUFAF3
GOLGA1	NDUFAF4P4
GOLGA5	NDUFB10
GOLM1	NDUFB9
GOLPH3L	NDUFS2
GON4L	NDUFS3
GORASP1	NECAB1
GOSR1	NECAP2
GOSR2	NEDD8
GOT1	NEFHP1
GPATCH1	NEK1
GPBP1	NEXN-AS1
GPBP1L1	NF1
GPCPD1	NFATC2IP
GPHA2	NFE2L1
GPKOW	NFKBIA
GPN1	NFKBIB
GPN2	NFKBIZ
GPN3	NFU1
GPR137B	NHLRC1
GPR137C	NHP2
GPR143	NIPAL1
GPR153	NIPAL3
GPR160	NIPSNAP1
GPR180	NKTR
GPR22	NLRP13
GPR89A	NLRP4
GPRC6A	NLRX1
GPSM2	NME2
GPT2	NME2P1
GREB1L	NME3
GRHL1	NME6
GRHPR	NMT2
GRIK4	NOL4
GRIN2B	NOL8
GRK6	NOS1
GRPEL1	NOTCH2
GRPEL2	NPAP1
GRSF1	NPC2
GRTP1	NPEPPS
GRWD1	NPIPA1
GSAP	NPIPA5
GSE1	NPIPP1
GSKIP	NPM1P2
GSN-AS1	NPM1P21
GSPT1	NPR3
GTDC1	NR1H2
GTF2B	NR3C1
GTF2E1	NR4A3
GTF2E2	NR6A1
GTF2H1	NRG1-IT1
GTF2H2C	NRIP3
GTF2IRD1P1	NRXN1
GTF3C3	NSG2
GTF3C4	NSMCE1
GTPBP10	NSRP1
GUCY1A2	NSUN2
GUSBP1	NSUN5P2
GUSBP11	NTF4
GYG1	NTHL1
HABP4	NTN5
HACE1	NUAK2
HACL1	NUCB1
HADHB	NUCB2
HAGH	NUCKS1
HAL	NUDT1
HAUS3	NUDT13
HAUS5	NUMA1
HAUS8	NUP210
HBP1	NUP210P2
HBS1L	NUP85
HCAR1	NUPR1
HCCS	NYAP2
HCFC1	OAZ1
HDAC8	OMD
HDC	OPA1
HDDC2	OPN4
HDGF	OR10V3P
HDHD3	OR2A9P
HEATR5B	OR2D3
HECTD3	OR2T10
HELQ	OR3B1P
HERC5	OR7E24
HERPUD2	OR7G1
HHEX	OR8G3P
HHLA2	OSBPL10-AS1
HHLA3	OSBPL8
HIBCH	OSGIN2
HIC2	OSTF1
HIF1AN	OSTF1P1
HIGD1C	OSTN-AS1
HIPK2	OTUD5
HIPK4	OXR1
HIRA	OXSR1
HIRIP3	P2RY1
HJURP	P2RY11
HLA-DPA1	P2RY12
HM13	P4HA1
HMCN1	P4HA3
HMG20A	PA2G4
HMGB1P46	PABPC1P3
HMGN2	PABPN1
HMGN2P17	PAICSP1
HMGN2P46	PAICSP4
HMGN2P8	PAK2
HNRNPC	PALB2
HNRNPDL	PALLD
HNRNPH2	PARD3
HNRNPH3	PARGP1
HNRNPLL	PARK7
HOXA-AS2	PARN
HOXA4	PARP1
HSD17B7	PARP11
HSDL1	PARP14
HSP90B1	PARP4
HSPA12A	PARP8
HSPA12B	PART1
HSPA14	PBLD
HSPA4	PBXIP1
HSPA9	PCBD1
HTR5A	PCDH1
HUNK	PCDH11Y
HYAL2	PCDH17
HYI	PCDH9-AS2
HYPK	PCDHGC4
IAH1	PCED1B
IDE	PCGF2
IDH3A	PCLO
IDH3G	PCMT1
IDI1	PCMTD1P1
IDO2	PCSK9
IDS	PDCD7
IER2	PDCL3
IFFO1	PDCL3P1
IFNAR1	PDCL3P3
IFT20	PDE4D
IFT46	PDGFRA
IFT88	PDGFRL
IGBP1	PDK3
IGF1R	PDLIM7
IGF2BP3	PDPN
IGSF1	PDPR
IGSF11	PDZD11
IGSF22	PDZD8
IGSF3	PEF1
IK	PFDN5
IKBIP	PFKFB2
IKZF5	PFN1
IL16	PGLS
IL17RD	PHB
IL1RAPL2	PHC2
IL2RA	PHF10
IL9	PHF20
ILF2	PHF20L1
IMMT	PHF21A
IMP4	PHF5A
IMPACT	PHF7
ING2	PHKA1
INGX	PHLDA2
INIP	PHTF2
INPP4A	PI4K2B
INPP5A	PI4KB
INPP5D	PIAS4
INSIG2	PIEZO1P2
INSM2	PIGO
INTS10	PIGT
INTS4	PIM3
INTS6	PIP4K2C
IP6K1	PIWIL2
IPCEF1	PKM
IPO11	PKN2
IPO13	PKN3
IPO8	PKP2
IQCG	PLAU
IQCH	PLCE1
IQSEC1	PLD3
IQUB	PLEKHA6
IRAK1BP1	PLEKHB2
IRF2BP2	PLEKHH2
IRF6	PLIN3
ISCA1	PLK3
ISL1	PLXDC2
ISY1	PLXNA4
ITGA10	PML
ITGA4	POC5
ITGA9	POLDIP3
ITGB1BP1	POLH
ITIH2	POLR1C
ITM2C	POLR2A
ITPA	POLR2F
ITPK1	POLR2J
ITPKB	POLR3B
ITSN2	POLR3D
IWS1	POM121
JAG1	POM121L9P
JAK1	POU2AF1
JAM3	POU2F1
JAZF1	POU5F1B
KANSL1L	PPA2
KANSL2	PPARD
KAT7	PPARGC1B
KATNAL1	PPIA
KATNB1	PPIAL4G
KATNBL1	PPIAP11
KBTBD11	PPIAP14
KBTBD2	PPIAP16
KBTBD6	PPIHP1
KBTBD8	PPIL1P1
KCMF1	PPM1F
KCNB1	PPP1CA
KCNE2	PPP1R10
KCNG4	PPP1R12B
KCNH3	PPP1R14B
KCNIP4	PPP1R1A
KCNN2	PPP1R26-AS1
KCNQ1-AS1	PPP1R35
KCNRG	PPP2R3A
KCTD10	PPP2R5B
KCTD15	PPP4C
KCTD20	PPP6R1
KCTD21	PPT2
KDELR2	PRC1-AS1
KDM1A	PRDX1
KDM2B	PRDX2
KHSRP	PRDX2P2
KIAA0232	PRDX5
KIAA0513	PRDX6
KIAA1191	PRKCI
KIAA1324L	PRKDC
KIAA1522	PRMT6
KIAA1549	PRNP
KIAA1671	PRPF31
KIAA1958	PRPF38B
KIF11	PRPF39
KIF18A	PRR14L
KIF19	PRR22
KIF23	PRRC1
KIF2C	PRRC2C
KIF3C	PRRG2
KIF4A	PRSS21
KIN	PRSS23
KLC1	PSAP
KLF12	PSD
KLF13	PSIP1
KLF16	PSMA2P3
KLHDC9	PSMB6
KLHL12	PSMC1P7
KLHL15	PSMD8
KLHL32	PSMG3-AS1
KLHL36	PTAR1
KLK10	PTCH2
KNSTRN	PTDSS2
KPNA1	PTGER3
KPNA2	PTGES2
KRBOX1	PTN
KRBOX4	PTPDC1
KRTCAP2	PTPN1
KYNU	PTPN18
L2HGDH	PTPN6
LAMP2	PTPRA
LAMTOR3	PTPRD
LANCL1	PTPRM
LAPTM4B	PTPRO
LARP4	PTPRQ
LATS1	PTPRT
LATS2	PURB
LCMT1	PUS1
LCORL	PUS7L
LCTL	PWP1
LDHAL6A	PWRN1
LDOC1	PXN
LEMD2	PYCR2
LENG8	QPCTL
LEPROTL1	R3HDM1
LETMD1	RAB11FIP4
LGALS4	RAB1B
LGALS8	RAB25
LGMNP1	RAB35
LHFPL3	RAB37
LHX8	RAB3IP
LIMCH1	RAB40A
LIMK1	RAD18
LIMK2	RAD23A
LINC00354	RAD51-AS1
LINC00654	RAD54L
LINC00698	RAD54L2
LINC00907	RADIL
LINC00926	RAET1K
LINC00937	RALBP1
LINC00943	RAN
LINC00989	RANBP17
LIPE-AS1	RAP2A
LIPG	RAPGEF1
LIPT1	RAPGEF2
LMBR1	RASA2
LNP1	RASL10B
LNX1	RASSF2
LONP2	RASSF6
LOXL1	RBBP6
LOXL3	RBFOX2
LPIN2	RBL2
LRCH1	RBM33
LRFN1	RBM8A
LRIF1	RCOR3
LRP1B	RCSD1
LRRC1	RECQL
LRRC39	REEP1
LRRC40	REPIN1
LRRC47	RER1
LRRC59	REV3L-IT1
LRRC6	RFC4
LRRC7	RFPL4AL1
LRRC8D	RFX3
LRRFIP2	RFX6
LRRTM4	RFXANK
LSM12	RGL4
LSM14A	RGPD1
LSM5	RGS16
LTBP2	RHBG
LTV1	RHEBL1
LYPD1	RHOBTB1
LYPLAL1	RHOBTB3
LYRM1	RHOQ
LYRM9	RHOT2
LZTFL1	RIN1
LZTS2	RIN2
M6PR	RIOK3
MAB21L2	RLN1
MAEA	RMST
MAEL	RN7SKP181
MAGEB16	RN7SKP224
MAGEF1	RN7SKP237
MAGI1	RN7SKP292
MAGI2-AS3	RN7SKP47
MAK16	RN7SL151P
MALSU1	RN7SL165P
MAN1C1	RN7SL237P
MAP1S	RN7SL377P
MAP3K10	RN7SL379P
MAP3K4	RN7SL452P
MAP3K6	RN7SL460P
MAP3K7CL	RN7SL505P
MAP4K5	RN7SL574P
MAP6D1	RN7SL5P
MAP7	RN7SL602P
MAP7D1	RN7SL614P
MAPK10	RN7SL623P
MAPK12	RN7SL636P
MAPK8IP2	RN7SL670P
MAPK8IP3	RN7SL703P
MASTL	RN7SL716P
MAT1A	RN7SL754P
MAX	RN7SL799P
MB21D2	RN7SL847P
MBIP	RN7SL850P
MBLAC2	RNA5SP473
MBP	RNA5SP53
MBTD1	RNA5SP73
MCHR1	RNASEH2B
MCM3	RNF128
MCM3AP-AS1	RNF135
MCPH1	RNF14
MCTP1	RNF144A-AS1
MCU	RNF146
MDH2	RNF152
MDM1	RNF166
MEA1	RNF181
MED1	RNPEP
MED18	RNPS1
MED19	RNU2-24P
MED23	RNU4-86P
MED26	RNU6-369P
MED28	RNU6-39P
MED7	RNU6-469P
MED8	RNU6-572P
MEGF11	RNU6-606P
MEI1	RNU6-626P
MELK	RNU6-664P
MEN1	RNU6-759P
METTL1	RNU6-904P
METTL21A	ROBO2
METTL8	ROCK2
MFAP1	ROPN1L-AS1
MFAP3	RP9P
MFF	RPAP2
MFSD1	RPL10AP6
MFSD11	RPL10P3
MFSD2A	RPL11
MFSD5	RPL12P18
MFSD9	RPL13
MGAT4A	RPL13A
MGAT5	RPL13AP3
MGME1	RPL13AP7
MIA3	RPL13P5
MICU2	RPL14
MID1	RPL15
MIER3	RPL17P11
MIF4GD	RPL17P33
MIOS	RPL18
MIR3918	RPL18A
MIR4454	RPL19
MIS12	RPL19P12
MKRN1	RPL21P17
MLF1	RPL22
MME	RPL23AP80
MNAT1	RPL24P8
MNT	RPL26P30
MOAP1	RPL27A
MOBP	RPL28
MOCS2	RPL29
MOCS3	RPL3
MOK	RPL30P4
MON1A	RPL30P7
MON2	RPL32
MORC2-AS1	RPL34P31
MORN2	RPL35
MOSPD1	RPL36
MPP4	RPL37AP1
MPP5	RPL37AP8
MRFAP1	RPL3P1
MRFAP1L1	RPL4
MRGBP	RPL41
MROH8	RPL41P1
MRPL1	RPL4P4
MRPL10	RPL5P17
MRPL15	RPL5P32
MRPL16	RPL5P34
MRPL20	RPL5P4
MRPL22	RPL5P8
MRPL3	RPL7
MRPL34	RPL7A
MRPL36	RPL7AP31
MRPL40	RPL7L1P1
MRPL43	RPL8
MRPL45	RPL9P2
MRPL47	RPL9P3
MRPL49	RPL9P32
MRPL50	RPLP0
MRPL51	RPLP1
MRPL52	RPLP2
MRPS17	RPN2
MRPS21	RPRM
MRPS22	RPS10
MRPS23	RPS12
MRPS24	RPS14
MRPS26	RPS14P3
MRPS28	RPS15
MRPS30	RPS16P9
MRPS31	RPS18
MRPS35	RPS18P1
MRPS6	RPS18P12
MRRF	RPS18P13
MRS2	RPS18P9
MRVI1	RPS19
MRVI1-AS1	RPS19P1
MSANTD3	RPS23
MSH6	RPS23P8
MSI2	RPS26P55
MSL1	RPS26P56
MSR1	RPS27A
MSX2	RPS28
MTCH1	RPS2P6
MTFR1	RPS3
MTFR1L	RPS3AP44
MTFR2	RPS4XP10
MTHFR	RPS4XP7
MTIF3	RPS5
MTM1	RPS6KA2
MTMR12	RPS6P21
MTMR14	RPS8
MTMR3	RPS9
MTND1P10	RPSA
MTO1	RPSAP52
MTOR	RPSAP53
MTPAP	RPSAP8
MTRR	RPTOR
MTSS1	RRAD
MTX2	RRAGB
MUL1	RRAGD
MVB12B	RRNAD1
MYADM	RRP7A
MYBPC2	RSL1D1
MYOC	RSPO2
MYOT	RSRC1
MYPN	RSRC2
MYT1L	RTF1
MYZAP	RUSC1-AS1
N4BP2L2	S100A13
NAA11	S1PR3
NAA20	SAE1
NAA25	SALL4
NAA30	SAMSN1-AS1
NAA38	SAPCD2
NAA40	SARNP
NAA50	SART3
NAA60	SAT2
NAALAD2	SATB1
NAB1	SBNO1
NABP1	SCAMP2
NADSYN1	SCARA5
NAE1	SCARB2
NANS	SCARNA2
NAPA	SCARNA20
NAPB	SCN3A
NAPG	SCNN1G
NARF	SCRIB
NARS2	SCTR
NAT1	SCYL2
NAT10	SDAD1P1
NAT2	SDC4
NBN	SEC11A
NCAM1	SEC14L6
NCAPG	SEC16B
NCBP1	SEC23B
NCF2	SEC24B
NCK2	SEC61B
NCKIPSD	SECISBP2L
NCL	SEL1L3
NCOA4	SEMA3E
NDC80	SEMA4G
NDE1	SENP2
NDEL1	SEPHS1
NDFIP1	SERBP1
NDRG4	SERF2
NDST1	SERPINE1
NDST2	SERPINE2
NDUFA1	SERPINH1
NDUFA10	SESN2
NDUFA2	SESN3
NDUFA5	SF3A3P1
NDUFA7	SF3A3P2
NDUFA8	SF3B5
NDUFAF6	SFI1
NDUFAF7	SFSWAP
NDUFB2-AS1	SGCD
NDUFB5	SGK1
NDUFB8	SH2D3C
NDUFC1	SH3GL1P1
NDUFC2	SH3RF1
NDUFS1	SHANK2-AS2
NDUFV3	SHCBP1
NECAP1	SHF
NEDD1	SHKBP1
NEFH	SHQ1
NEFL	SIGMAR1
NEGR1	SIK2
NEK2	SIRPB2
NEK4	SIRT6
NEK6	SIVA1
NELFCD	SKOR1
NELFE	SLC12A2
NEO1	SLC13A5
NET1	SLC15A1
NETO2	SLC16A8
NFKB1	SLC22A2
NFXL1	SLC24A2
NFYA	SLC25A3
NGRN	SLC25A36
NHLRC2	SLC25A37
NHLRC3	SLC25A42
NISCH	SLC25A48
NIT1	SLC25A5
NIT2	SLC25A5P3
NKAP	SLC25A5P7
NKD1	SLC25A5P8
NKIRAS1	SLC25A6
NKX3-1	SLC26A5
NLGN1	SLC26A6
NLN	SLC29A2
NLRP11	SLC30A2
NLRP12	SLC30A8
NLRP14	SLC31A1
NLRP2	SLC35B2
NLRP5	SLC35C2
NLRP8	SLC35E4
NMNAT3	SLC38A10
NOB1	SLC38A5
NOC2L	SLC39A12-AS1
NOD1	SLC41A1
NODAL	SLC41A3
NOG	SLC43A3
NOL10	SLC44A1
NOL7	SLC45A1
NOM1	SLC4A2
NOMO1	SLC6A13
NOP14-AS1	SLC7A6OS
NOSTRIN	SLC7A8
NOVA1	SLCO1A2
NOX5	SLITRK3
NPAS2	SLITRK5
NPAS3	SLX4IP
NPHP1	SMAGP
NPIPB4	SMARCAL1
NPIPB8	SMARCC2
NPTN	SMDT1
NR2C1	SMIM13
NR2C2	SMN2
NR3C2	SMPD4P2
NRCAM	SMR3B
NSA2	SMUG1
NSDHL	SMYD3-IT1
NSF	SNAI1
NSG1	SNCA
NSUN3	SNHG17
NSUN6	SNHG5
NT5C3A	SNHG7
NT5M	SNHG8
NTAN1	SNORA31
NTMT1	SNORA33
NTN1	SNORA67
NTPCR	SNORA70E
NTRK2	SNORD108
NUBPL	SNORD23
NUDC	SNORD35A
NUDCD1	SNORD99
NUDT5	SNRNP40
NUDT9	SNRNP48
NUF2	SNRPD1
NUFIP1	SNX11
NUFIP2	SNX29
NUMB	SNX6
NUP133	SNX7
NUP153	SOCS6
NUP160	SOCS7
NUP205	SOD3
NUP35	SORBS3
NUP50	SORCS1
NUP54	SORCS2
NUP93	SORL1
NUSAP1	SOWAHC
NUTM2A-AS1	SOX12
NXF1	SP110
NXPH1	SP140L
NXT1	SPAG1
NXT1P1	SPATA13
NXT2	SPATA21
OACYLP	SPATC1
OARD1	SPC24
OCA2	SPECC1
ODF2	SPECC1L
ODF3L2	SPG21
OFD1	SPG7
OGDHL	SPIDR
OGFOD1	SPNS1
OLFML1	SPNS2
OMA1	SPO11
OOSP1	SPOCD1
OPA3	SPOCK1
OPALIN	SPRYD4
OR2M3	SQSTM1
OR7E18P	SRCAP
ORC1	SRD5A3-AS1
ORC2	SREBF2
ORC3	SRGAP1
ORC4	SRP9P1
ORC5	SRPX
OS9	SRSF4
OSBP	SRSF5
OSBPL10	ST20
OSBPL11	ST3GAL1
OSBPL2	ST3GAL5
OSCP1	STAG3L2
OSER1	STK31
OSGEPL1	STK36
OSGEPL1-AS1	STK4
OSR2	STPG1
OTUD6B	STRBP
OTUD7B	STRIP1
OTX2	STX2
OXSM	STX5
P2RX4	STX6
P2RX5	SUCLG1
PABPC1L	SUCO
PABPN1L	SULT6B1
PACRGL	SUMO3
PACSIN2	SUPT20H
PAFAH1B1	SUSD5
PAFAH1B3	SYCP2
PAFAH2	SYN1
PAIP2	SYNGAP1
PAIP2B	SYNJ1
PANK2	SYNJ2
PANX1	SYT1
PAPOLA	TACC1
PAPOLG	TACC3
PAQR3	TAF2
PAQR5	TAF6
PAQR7	TAGLN
PARPBP	TAGLN2
PARVA	TANC2
PATL1	TAPBP
PATZ1	TAS2R1
PAX8	TAZ
PAX9	TBC1D5
PAXBP1	TBCB
PBK	TBL1X
PBX3	TBX19
PCAT4	TBXA2R
PCBD2	TCERG1L
PCCB	TCL1A
PCDH15	TCN1
PCF11	TCP11L2
PCGF3	TDO2
PCID2	TDRD9
PCOLCE2	TECPR2
PCYOX1	TEKT2
PCYOX1L	TEKT3
PCYT1A	TENM2
PDCD10	TERF1P3
PDCD2L	TET1
PDCD4	TEX35
PDCD6IP	TFAP2A
PDCL3P4	TFAP2B
PDE5A	TFAP4
PDE6C	TFCP2L1
PDF	TFG
PDHA1	TG
PDIA6	TGFBR3
PDP1	TGIF2
PDP2	TGOLN2
PDPK1	THAP9-AS1
PDXP	THRAP3
PDZRN3	THSD1
PECR	THSD7B
PELI3	TIAL1
PEX1	TIAM1
PEX12	TIAM2
PEX13	TIMMDC1
PEX14	TINCR
PEX2	TJP1
PFAS	TKTL1
PFDN1	TLN1
PFDN2	TLR7
PFN2	TMEM109
PGD	TMEM121
PGPEP1L	TMEM129
PHACTR3	TMEM132A
PHC3	TMEM164
PHEX	TMEM17
PHF14	TMEM223
PHF23	TMEM231
PHF8	TMEM235
PHKB	TMEM241
PHLDB2	TMEM248
PHTF1	TMEM260
PHYHIPL	TMEM38B
PIAS2	TMEM41A
PIBF1	TMEM41B
PICK1	TMEM61
PIGA	TMEM81
PIGC	TMEM9B-AS1
PIGH	TMOD1
PIGK	TMPRSS11E
PIGM	TMSB10
PIGS	TMSB15B
PIGU	TMTC4
PIK3C2A	TMX4
PIK3C2B	TNFRSF1A
PIK3C3	TNNC2
PIK3CB	TNNI3
PIK3CG	TNNT2
PINK1-AS	TOM1
PIP4K2A	TOMM40L
PIP4K2B	TOR3A
PIP5K1C	TP53BP1
PITPNA	TPD52L2
PITPNA-AS1	TPK1
PITPNB	TPM2
PITPNC1	TPP2
PITRM1	TPRA1
PITX1	TPRG1-AS2
PITX2	TRAF3IP1
PIWIL3	TRAFD1
PKD1L3	TRAK2
PKHD1	TRAPPC6A
PKNOX1	TREX2
PKNOX2	TRIM17
PLA2G12B	TRIM28
PLA2G4C	TRIM47
PLA2G7	TRIM54
PLAGL2	TRIM60P17
PLCG2	TRIM69
PLD6	TRIM77
PLEK2	TRIP10
PLEKHA1	TRMT10A
PLEKHA8	TRMT10B
PLEKHA8P1	TRMT12
PLEKHB1	TRMT44
PLEKHF2	TRMU
PLEKHG5	TROAP
PLEKHM1	TRPM3
PLK4	TRPT1
PLRG1	TRPV2
PLS1	TRRAP
PLSCR3	TRUB2
PLXNA1	TSEN2
PMCH	TSFM
PMM1	TSNARE1
PNKD	TSPAN15
PNMA1	TSPAN18
PNO1	TSPAN33
POLA2	TSPAN5
POLD3	TSTA3
POLE	TTC21B
POLE3	TTC30B
POLI	TTC37
POLL	TTC38
POLQ	TTC9
POLR1B	TTC9B
POLR1D	TTLL10
POLR1E	TTLL2
POLR2D	TTPAL
POLR2H	TTYH3
POLR2J3	TUBB
POLR3G	TUBB3
POLR3H	TUBB7P
POMP	TUBB8P7
PON2	TUBBP5
POP4	TUBD1
POSTN	TUFM
POT1	TVP23BP2
PPA1	TXLNA
PPAT	TXLNB
PPEF1	TXN2
PPFIBP2	TXNDC16
PPIF	TYRP1
PPIL4	U2AF1L4
PPM1D	UBA52
PPM1E	UBAC2
PPM1L	UBAP2
PPOX	UBE2A
PPP1CC	UBE2E2
PPP1R12C	UBE2F-SCLY
PPP1R13B	UBE2Q2P1
PPP1R2	UBE2Z
PPP1R3C	UBE3B
PPP1R3D	UBE4B
PPP1R7	UBFD1
PPP1R9B	UBN1
PPP2CA	UBQLN2
PPP2R2A	UBTD1
PPP2R2C	UBTF
PPP2R2D	UBXN2A
PPP2R3C	UBXN4
PPP2R5C	UCKL1
PPP3CB	UGT2A1
PPP3R1	UGT2A2
PPP4R1	UGT2B10
PPP6R2	UHRF2
PPP6R3	ULBP2
PPRC1	UNC13B
PRB2	UNC45A
PRDM2	UNC5D
PRDM4	UPK3B
PRDM7	UPP1
PREB	UQCRFS1
PREP	USF2
PREPL	USP1
PREX1	USP10
PRIM1	USP11
PRKCA	USP22
PRKCE	USP24
PRKCQ-AS1	USP27X-AS1
PRKRA	USP4
PROSER2-AS1	USP46
PRPF18	USP48
PRPF38A	USP8
PRPF4	UTP20
PRPF8	UTP3
PRPH2	UVSSA
PRPS2	VASP
PRPSAP1	VAX2
PRPSAP2	VDAC2
PRR4	VEGFB
PRR5L	VEGFC
PRRC2B	VENTX
PRSS16	VEZT
PRSS3	VGLL4
PRSS3P1	VHL
PRSS3P2	VIPAS39
PSEN1	VN1R1
PSEN2	VN1R32P
PSMA1	VPS13C
PSMA6	VPS13D
PSMA7	VPS36
PSMB1	VPS37D
PSMB7	VRK1
PSMC1	VRTN
PSMC2	VWA8
PSMC4	VWC2
PSMC6	WBP4
PSMD1	WDR19
PSMD10	WDR31
PSMD12	WDR60
PSMD14	WDR83OS
PSMD6	WDR93
PSMD7	WDYHV1
PSMG4	WFDC2
PSTK	WIPI2
PTBP1	WNK1
PTCD2	WRAP73
PTCD3	WWC1
PTGR1	WWC2
PTH2R	WWOX
PTK2B	WWTR1-AS1
PTMA	XBP1P1
PTMAP5	XKR5
PTOV1-AS1	XRCC1
PTPN14	YEATS2-AS1
PTPN9	YIF1B
PTPRG-AS1	YIPF1
PTPRH	YIPF3
PTRH2	YME1L1
PTRHD1	YTHDF3-AS1
PUM2	YY1AP1
PUSL1	ZBTB16
PWP2	ZBTB34
PXK	ZBTB43
PXMP2	ZBTB8A
PXMP4	ZBTB8OS
QRICH1	ZC3H7B
QRSL1	ZCCHC17
RAB10	ZCWPW2
RAB11A	ZDHHC1
RAB11B	ZDHHC14
RAB11FIP5	ZDHHC15
RAB1A	ZDHHC16
RAB20	ZFAND1
RAB22A	ZFAS1
RAB23	ZFP30
RAB27A	ZFX
RAB30	ZFYVE9
RAB33B	ZMAT3
RAB36	ZNF101P1
RAB38	ZNF106
RAB40B	ZNF137P
RAB5A	ZNF157
RAB5C	ZNF195
RAB6B	ZNF20
RAB6C	ZNF234
RAB7A	ZNF236
RABEP2	ZNF25
RABGAP1L-IT1	ZNF250
RABGEF1	ZNF264
RABIF	ZNF32
RABL2B	ZNF32-AS1
RAD1	ZNF322
RAD17	ZNF37A
RAD51	ZNF438
RAD51C	ZNF451
RAD52	ZNF462
RAD54B	ZNF467
RALA	ZNF513
RALB	ZNF514
RALGPS1	ZNF516
RANBP1	ZNF518A
RAP1A	ZNF546
RARB	ZNF570
RARS2	ZNF576
RASA1	ZNF580
RASGEF1A	ZNF587P1
RASGRF1	ZNF594
RASGRF2	ZNF622
RASGRP1	ZNF625
RASGRP3	ZNF627
RASSF8-AS1	ZNF630
RAX2	ZNF667
RBBP4	ZNF667-AS1
RBBP8	ZNF689
RBFA	ZNF709
RBKS	ZNF711
RBM11	ZNF720
RBM12B	ZNF721
RBM23	ZNF75A
RBM34	ZNF770
RBM48	ZNF773
RBM4B	ZNF776
RBMS2	ZNF783
RBMXL1	ZNF791
RBPMS2	ZNF804B
RBX1	ZNF806
RCBTB2	ZNF865
RCCD1	ZNFX1
RCHY1	ZNHIT3
RCL1	ZNRD1
RD3	ZP2
RDH14	ZRANB3
REEP4	ZRSR2
RELA	ZSWIM6
RELT	ZW10
RERE	ZWILCH
RERGL	ZYG11A
RFC3
[truncated: 956 more rows]
