# Supplementary material for: Single-Cell Transcriptomic Analysis Reveals Mitochondrial Dynamics in Oocytes of Patients With Polycystic Ovary Syndrome
Source: Front Genet. 2020 Apr 30;11:396. doi: 10.3389/fgene.2020.00396 (PMC7203476; doi:10.3389/fgene.2020.00396)
Supplement: TABLE S2 — Differentially expressed genes of GV, MI and MII stages between PCOS and healthy group. [file Table_2.XLSX]

## Sheet: GV_treat_vs_control
	baseMean	log2FoldChange	lfcSE	stat	pvalue	padj
Z94721.3	98.305	10.5494	2.99178	3.52613	0.000421682	0.0178692
AC099845.1	74.7935	10.1478	2.9927	3.39087	0.000696724	0.0222383
OR7G15P	71.2942	10.0777	2.99288	3.36723	0.000759286	0.0232858
ARGFX	68.1423	10.0095	2.99307	3.34423	0.000825102	0.0241011
AC069277.1	61.6428	9.86274	2.99351	3.2947	0.000985256	0.0263574
AC092447.5	254.828	9.82084	1.85011	5.30824	1.11e-07	0.00022244
RGPD4-AS1	107.928	9.81073	2.1443	4.57527	4.76e-06	0.00168434
ADRA1A	54.2892	9.67241	2.99415	3.23043	0.00123603	0.0295351
AC137630.2	52.0131	9.61048	2.99438	3.20951	0.00132962	0.0305197
AL049651.1	50.1131	9.55338	2.99459	3.19021	0.00142171	0.0315116
Z99714.1	74.5065	9.52469	1.90268	5.00595	5.56e-07	0.000590584
LINC02053	47.2037	9.46568	2.99494	3.16055	0.0015747	0.0332025
LINC02364	46.5703	9.44484	2.99503	3.1535	0.00161323	0.0333286
OR4K2	46.5703	9.44484	2.99503	3.1535	0.00161323	0.0333286
POTEM	44.9965	9.37519	2.40986	3.89034	0.000100103	0.00799466
CYP26A1	2574.41	9.36125	1.13623	8.23885	1.74e-16	2.59e-12
AC009597.2	42.4281	9.29638	2.72387	3.41293	0.000642689	0.0214335
AC116353.5	42.4269	9.29467	2.68425	3.46266	0.000534856	0.0196431
RN7SL440P	56.8457	9.23812	2.71699	3.40013	0.000673527	0.0218737
AL162274.1	38.8515	9.17493	2.99625	3.06213	0.00219764	0.0396215
GPR82	38.8515	9.17493	2.99625	3.06213	0.00219764	0.0396215
AC087164.1	59.8712	9.15623	2.98077	3.07177	0.00212792	0.0392202
AC010197.2	38.2182	9.1492	2.99638	3.05342	0.0022625	0.040332
RNA5SP299	37.6718	9.12663	2.9965	3.04577	0.00232086	0.0406124
AC018765.1	37.5848	9.12297	2.99651	3.04453	0.00233045	0.0406367
AL662844.3	63.6189	9.10854	2.97775	3.05886	0.00222179	0.03996
LINC01548	66.5824	9.07549	2.97625	3.0493	0.00229376	0.0404337
PYHIN1	56.2306	9.0628	2.96603	3.05553	0.00224664	0.0403094
AC009127.1	55.5973	9.0451	2.98115	3.0341	0.00241252	0.0413687
AC010680.1	35.3522	9.02142	2.68606	3.3586	0.000783378	0.023587
AL356473.1	46.1158	8.99166	2.68097	3.35389	0.000796851	0.0237452
AC027306.1	58.5538	8.95651	2.53744	3.52974	0.000415967	0.0177281
MKRN9P	65.4191	8.94337	2.21961	4.02925	5.6e-05	0.00577973
ICOSLG	64.8631	8.89383	2.97424	2.99028	0.00278719	0.0441993
COX5BP6	74.3476	8.85639	2.90258	3.05121	0.00227923	0.0404337
INSYN1	71.8018	8.84617	1.83957	4.80883	1.52e-06	0.00102716
LINC02552	89.3524	8.83661	2.96361	2.9817	0.00286649	0.0445518
AC093765.5	30.4993	8.8107	2.99828	2.93858	0.00329716	0.0476598
RPL26P3	30.4993	8.8107	2.99828	2.93858	0.00329716	0.0476598
CYLC2	37.5976	8.80642	2.99011	2.94518	0.00322764	0.0475325
RNU6-370P	47.2885	8.80285	2.71352	3.24407	0.00117837	0.0290227
AC011933.2	47.2451	8.79982	2.98209	2.95089	0.00316858	0.0470354
AC006441.1	30.5248	8.79665	2.70224	3.25532	0.00113263	0.0284947
AC092159.1	29.866	8.77712	2.99849	2.92718	0.00342054	0.0483622
RN7SL123P	29.866	8.77712	2.99849	2.92718	0.00342054	0.0483622
L3MBTL4-AS1	29.9094	8.76492	2.72891	3.21187	0.00131874	0.0303167
PSG2	29.8878	8.76196	2.70192	3.24287	0.00118333	0.0290443
AC125437.2	29.2544	8.74387	2.99871	2.91588	0.00354687	0.049232
AP000893.2	29.2327	8.74266	2.99872	2.91547	0.00355156	0.049232
KATNBL1P1	29.2327	8.74266	2.99872	2.91547	0.00355156	0.049232
Z82170.1	29.2327	8.74266	2.99872	2.91547	0.00355156	0.049232
RPL21P12	94.4085	8.73165	2.8845	3.02709	0.00246917	0.0418773
AC107982.2	39.5066	8.71475	2.72267	3.20081	0.00137043	0.0309315
AC025175.2	92.6921	8.70322	1.93495	4.4979	6.86e-06	0.00204151
AP003471.1	67.5895	8.68461	2.96958	2.92453	0.00344979	0.0486201
AC007568.1	41.6164	8.66581	2.40672	3.60067	0.000317397	0.0149489
AC074117.1	38.9291	8.64676	2.25175	3.84003	0.000123021	0.00888262
AC011416.3	37.6175	8.63802	2.76028	3.1294	0.00175165	0.0349381
TLR10	27	8.61048	2.6929	3.19747	0.00138637	0.0311024
OR7A17	26.3341	8.5699	2.70729	3.16549	0.00154823	0.0328466
STK33P1	65.9712	8.54292	2.93699	2.90873	0.00362897	0.049953
AC007656.3	25.7333	8.53335	2.73476	3.12033	0.00180649	0.0354483
POU5F2	30.5376	8.46282	2.46743	3.42981	0.000603997	0.0211184
AC087516.2	30.523	8.46199	2.46741	3.42951	0.000604675	0.0211184
CFP	128.134	8.45051	1.77218	4.76843	1.86e-06	0.00102716
AC003988.1	38.931	8.43544	2.28851	3.686	0.00022781	0.0125498
HSD17B2	47.9016	8.43533	2.69554	3.12936	0.00175185	0.0349381
AL358074.1	35.9921	8.41479	2.71428	3.10019	0.00193398	0.0371654
AP003122.2	35.4289	8.38536	2.46098	3.40733	0.000656012	0.0215398
AL009176.1	63.4994	8.3303	2.16081	3.85518	0.000115644	0.00869342
AC007611.1	61.1488	8.32482	2.96629	2.80648	0.00500864	0.0605633
AL359385.1	22.1471	8.32318	3.00184	2.77269	0.00555947	0.0641517
CYCSP55	22.1471	8.32318	3.00184	2.77269	0.00555947	0.0641517
OGFOD1P1	51.5615	8.32285	2.26184	3.67967	0.000233532	0.0125853
AL355531.1	42.0082	8.30037	2.43431	3.40974	0.000650254	0.0214931
Z95114.4	51.5292	8.29924	2.33407	3.5557	0.000376981	0.0165758
AC007608.1	21.5138	8.27493	3.00225	2.75624	0.005847	0.065985
FGF13-AS1	21.5138	8.27493	3.00225	2.75624	0.005847	0.065985
PHOX2B	21.5138	8.27493	3.00225	2.75624	0.005847	0.065985
RRM2P2	39.7498	8.27071	2.03202	4.07019	4.7e-05	0.00554534
LINC01361	21.5572	8.25805	2.74489	3.00852	0.00262526	0.0428005
AC079341.2	42.4596	8.25719	2.81223	2.93617	0.00332295	0.047695
AC090983.1	44.7296	8.25458	2.19966	3.75266	0.000174968	0.010754
FCN1	20.906	8.22677	3.00268	2.73981	0.00614749	0.0674739
OR2V1	20.9023	8.22655	3.00268	2.73973	0.00614891	0.0674739
AL035670.1	20.8805	8.22475	3.0027	2.73912	0.00616035	0.0674739
LINC01765	25.7027	8.21741	2.77733	2.95874	0.00308899	0.0463162
AL158825.2	31.3446	8.1957	2.41068	3.39974	0.000674494	0.0218737
AC006369.2	67.7434	8.14005	1.86329	4.36865	1.25e-05	0.00281748
AP000974.1	38.3181	8.11303	2.54401	3.18907	0.00142732	0.0315116
AC099792.1	29.9292	8.0988	2.98235	2.71557	0.00661611	0.0706954
LARP1BP3	26.345	8.09667	2.74667	2.94781	0.0032003	0.047322
AC093857.1	50.9082	8.08444	2.18523	3.69958	0.000215961	0.0121674
AC013460.1	30.7946	8.08128	2.22339	3.63467	0.00027834	0.0139866
EPS15P1	38.3488	8.07214	2.14846	3.75717	0.000171847	0.0106502
AC024475.3	75.7488	8.06937	1.98522	4.06472	4.81e-05	0.00558811
AC079598.4	29.902	8.04351	2.52856	3.18107	0.00146733	0.0320485
AC093915.1	29.902	8.04351	2.52856	3.18107	0.00146733	0.0320485
AC110285.1	18.6152	8.03526	2.71629	2.95817	0.00309467	0.0463546
TTTY14	25.0798	8.00598	2.99016	2.67744	0.00741861	0.0743541
ADH6	60.7831	7.99339	1.69074	4.72775	2.27e-06	0.00120596
KLF17	25.2023	7.99322	2.41177	3.31426	0.000918868	0.025527
AC099062.1	35.4154	7.98369	2.46645	3.23692	0.00120827	0.029175
AC097375.3	59.6897	7.98007	1.84553	4.324	1.53e-05	0.00321002
HOXA5	43.2326	7.97692	2.48335	3.21216	0.00131739	0.0303167
IFI44L	51.0372	7.97362	2.10448	3.78887	0.000151333	0.00986181
AC008761.2	24.7905	7.97187	2.40555	3.31395	0.00091989	0.025527
RNF6P1	27.0441	7.96728	2.46058	3.23797	0.00120385	0.0291155
LINC02289	21.5266	7.94233	2.78892	2.84781	0.00440207	0.0562029
ADAMTS4	33.5549	7.94001	2.51446	3.15774	0.00158999	0.0332058
CYP4Z1	17.3377	7.93874	3.0055	2.6414	0.00825635	0.0791779
RN7SKP60	17.3377	7.93874	3.0055	2.6414	0.00825635	0.0791779
RNU6-1121P	17.3377	7.93874	3.0055	2.6414	0.00825635	0.0791779
OR8A1	20.8933	7.90822	2.9963	2.63932	0.00830718	0.079561
AP005264.7	33.4741	7.90396	2.97825	2.65389	0.00795693	0.0774813
SCN3B	16.8397	7.88824	3.00605	2.62413	0.00868716	0.0818839
AC105339.2	16.7478	7.8785	3.00615	2.62079	0.00877264	0.0822725
AC018946.1	17.4501	7.87813	2.43569	3.23445	0.00121878	0.0293335
RNU6-826P	22.8022	7.87672	2.74211	2.87251	0.00407231	0.0529472
AC083899.2	16.7044	7.87383	3.0062	2.61919	0.00881381	0.0822784
AL031283.2	16.7044	7.87383	3.0062	2.61919	0.00881381	0.0822784
OR5D3P	16.7044	7.87383	3.0062	2.61919	0.00881381	0.0822784
POU3F3	16.7044	7.87383	3.0062	2.61919	0.00881381	0.0822784
PRKX-AS1	16.7044	7.87383	3.0062	2.61919	0.00881381	0.0822784
RNU6-453P	16.7044	7.87383	3.0062	2.61919	0.00881381	0.0822784
LINC02500	46.0645	7.85467	2.58896	3.03391	0.00241407	0.0413687
LINC01835	53.3971	7.8157	2.55076	3.06406	0.00218353	0.0396014
AC131888.1	71.5052	7.80445	2.18687	3.56877	0.000358661	0.0162632
AL590639.1	21.537	7.76028	2.78474	2.78672	0.00532446	0.0627279
LINC02080	21.5465	7.75557	2.49324	3.11064	0.00186684	0.0362499
AC012533.1	24.1478	7.75484	2.44771	3.1682	0.00153387	0.0327656
RN7SL300P	26.3696	7.74162	2.76306	2.80182	0.00508146	0.0611997
AC018647.1	25.8438	7.67011	2.22468	3.44775	0.000565286	0.0204576
FOXF1	19.9145	7.64737	2.41615	3.16511	0.00155024	0.0328466
ZFP42	43.1689	7.63802	2.50437	3.04988	0.00228935	0.0404337
ISLR2	37.313	7.63331	2.45133	3.11394	0.00184605	0.0359871
AL008727.1	52.2541	7.60224	2.57102	2.9569	0.00310749	0.0464064
AC092506.1	53.5544	7.57413	2.24324	3.37642	0.000734354	0.022851
AC241584.1	38.0207	7.57381	1.85942	4.0732	4.64e-05	0.00554534
LINC01818	16.7172	7.55727	2.99982	2.51924	0.0117608	0.0975544
AC114757.1	16.9878	7.55677	2.73249	2.76552	0.00568316	0.0651242
AC076968.1	13.7949	7.5528	3.00962	2.50955	0.0120884	0.0992291
AC105999.1	27.0212	7.54821	2.70181	2.79376	0.0052099	0.0619767
AC093012.1	68.9002	7.53828	2.94505	2.55964	0.010478	0.0915976
ADAMDEC1	41.2125	7.51646	1.88776	3.98168	6.84e-05	0.00655155
AL117339.4	19.4117	7.49877	2.50096	2.99836	0.00271435	0.0436003
AL022331.1	25.7531	7.49537	2.98159	2.51388	0.011941	0.0982356
AL512625.1	25.1496	7.49109	2.54126	2.94778	0.00320061	0.047322
AL591848.2	18.0037	7.47048	2.47473	3.0187	0.00253861	0.0423829
AL121917.1	11.0789	7.45466	2.24179	3.32531	0.00088319	0.0250279
AC108676.1	37.7718	7.44599	2.58429	2.88125	0.00396107	0.0522314
ACSL6	55.2047	7.43166	1.91339	3.88402	0.000102741	0.00804304
AL359220.1	17.3609	7.42112	2.80405	2.64657	0.00813121	0.0785349
AL450345.1	29.4305	7.39893	2.54281	2.90975	0.00361722	0.0498634
AP003171.3	22.8711	7.38954	2.27058	3.25447	0.00113603	0.0284947
MTND4P21	10.4931	7.38529	2.49815	2.95631	0.00311347	0.0464491
OR1D2	17.3827	7.38239	2.47389	2.98412	0.00284398	0.044481
RNU6-218P	16.7276	7.37298	2.99601	2.46093	0.0138575	0.107634
RNU6ATAC22P	33.5618	7.34734	2.36034	3.11283	0.001853	0.0360753
AL023574.1	18.1029	7.32566	2.49278	2.93874	0.00329544	0.0476598
SLC8B1	51.7532	7.29477	1.84286	3.9584	7.55e-05	0.00692772
AC074029.1	46.8115	7.28338	2.14785	3.39101	0.000696354	0.0222383
FER1L6-AS1	9.51064	7.2522	3.01045	2.40901	0.0159959	0.116894
LINC00972	9.49975	7.2507	3.01045	2.40851	0.0160179	0.116962
RNU1-42P	17.3791	7.22888	2.99331	2.41501	0.0157348	0.115461
MTRNR2L4	48.196	7.22423	1.85139	3.90205	9.54e-05	0.0077361
RPL7P15	26.5391	7.21048	2.28651	3.15349	0.00161332	0.0333286
AC078809.1	13.1616	7.19537	3.01063	2.38999	0.0168488	0.120247
AP002957.1	13.1616	7.19537	3.01063	2.38999	0.0168488	0.120247
MTND4P31	13.1616	7.19537	3.01063	2.38999	0.0168488	0.120247
AC110285.6	30.6968	7.18897	2.2381	3.21209	0.00131774	0.0303167
AC106873.1	8.86643	7.16272	3.01073	2.37906	0.0173568	0.121948
ATP5PBP5	8.86643	7.16272	3.01073	2.37906	0.0173568	0.121948
CARTPT	8.86643	7.16272	3.01073	2.37906	0.0173568	0.121948
RNU6-86P	20.9473	7.15995	2.85734	2.50581	0.0122172	0.0999262
AC005899.5	13.2485	7.13058	2.76448	2.57935	0.00989853	0.0886752
TESPA1	13.1954	7.10916	2.79503	2.5435	0.0109747	0.0941393
LINC01209	93.5949	7.08216	1.87826	3.77059	0.000162862	0.0103522
RF00409	55.4768	7.07658	1.70022	4.16216	3.15e-05	0.00483398
AL590240.2	8.23312	7.06822	3.01105	2.34743	0.0189034	0.128724
PRKCB	17.509	7.02716	1.87982	3.7382	0.000185339	0.0111382
F10-AS1	39.1886	7.01352	1.94144	3.61254	0.000303209	0.0145482
TPM4P1	13.8167	6.99445	2.80583	2.49283	0.012673	0.102167
AC007040.2	67.9518	6.97478	2.91407	2.39349	0.0166891	0.119862
AC012044.1	7.5998	6.96618	3.01141	2.31326	0.0207083	0.135273
AC015813.3	7.5998	6.96618	3.01141	2.31326	0.0207083	0.135273
COX6B1P6	7.5998	6.96618	3.01141	2.31326	0.0207083	0.135273
AC013470.3	31.5658	6.95521	1.53553	4.52952	5.91e-06	0.00191152
LINC02008	31.3168	6.93317	2.4349	2.84742	0.00440755	0.0562247
MTCO3P44	7.32253	6.91884	2.68635	2.57556	0.0100079	0.0890827
MTND5P10	16.4858	6.90899	1.44916	4.76758	1.86e-06	0.00102716
AC008149.2	21.6162	6.90577	2.73896	2.52132	0.0116917	0.0971581
BTF3P15	6.96648	6.85525	3.01183	2.2761	0.0228398	0.142439
LRRC31	6.96648	6.85525	3.01183	2.2761	0.0228398	0.142439
LYPLA2P3	6.96648	6.85525	3.01183	2.2761	0.0228398	0.142439
RNU6-782P	6.96648	6.85525	3.01183	2.2761	0.0228398	0.142439
AC128687.3	10.1548	6.85482	3.00047	2.28458	0.0223375	0.141322
OR1A1	18.3409	6.82635	2.28286	2.99027	0.00278735	0.0441993
AC078962.1	25.8865	6.82532	2.50642	2.72313	0.00646663	0.0696486
FLRT2	881.319	6.82511	1.29728	5.26111	1.43e-07	0.00023664
ANKRD18B	30.25	6.82384	1.84858	3.6914	0.000223026	0.0124865
MTCO1P8	6.82088	6.82178	2.2823	2.98899	0.00279897	0.0442892
AC114977.1	13.4601	6.8111	2.99699	2.27264	0.0230476	0.143009
HHIP	71.2405	6.79703	1.49968	4.53231	5.83e-06	0.00191152
HOXB-AS1	25.2469	6.79254	2.14944	3.16014	0.00157691	0.0332025
WNT2B	51.3055	6.78832	1.98387	3.42175	0.000622203	0.0213643
HMGB3P5	25.2119	6.77757	2.86757	2.36352	0.0181022	0.125059
PDXP	8.64199	6.77343	2.76058	2.45362	0.0141424	0.108992
LINC02004	8.24592	6.75167	3.00467	2.24706	0.0246364	0.149142
MAGEB3	8.24592	6.75167	3.00467	2.24706	0.0246364	0.149142
NAV2-AS2	6.33317	6.73374	3.01234	2.23539	0.0253918	0.152107
PISRT1	6.33317	6.73374	3.01234	2.23539	0.0253918	0.152107
RNU6-557P	6.33317	6.73374	3.01234	2.23539	0.0253918	0.152107
RGS17	16.8786	6.73159	2.05551	3.2749	0.001057	0.0274495
AC116667.1	12.6298	6.71852	3.0124	2.23029	0.0257285	0.15332
CHRNG	21.6725	6.71264	2.11321	3.17651	0.00149057	0.0323016
AC024651.3	8.89911	6.68722	2.86493	2.33416	0.0195872	0.131207
FPGT-TNNI3K	17.4173	6.67231	2.35324	2.83538	0.00457717	0.0577935
HLX	17.4151	6.66152	2.74997	2.4224	0.0154182	0.113925
AL034417.1	16.784	6.64842	2.59939	2.55768	0.0105372	0.0919088
HYAL4	44.5155	6.6463	1.84621	3.59996	0.000318267	0.0149489
AC007608.4	12.5717	6.64132	3.01275	2.20441	0.0274955	0.159318
AC055717.1	12.5717	6.64132	3.01275	2.20441	0.0274955	0.159318
RASA2-IT1	12.5717	6.64132	3.01275	2.20441	0.0274955	0.159318
LGSN	13.1834	6.63701	2.8388	2.33796	0.0193891	0.130791
AC084757.3	12.5621	6.62777	3.01281	2.19986	0.0278165	0.159993
AF235103.3	27.0844	6.62732	2.57604	2.57268	0.0100914	0.0894288
ARHGAP42P2	12.5538	6.61588	3.01286	2.19588	0.0281005	0.160886
BNIP3P16	12.5538	6.61588	3.01286	2.19588	0.0281005	0.160886
MGAT4C	42.7633	6.61336	2.00154	3.30413	0.000952725	0.0259285
LANCL3	22.972	6.60932	2.55968	2.58209	0.00982053	0.088367
AC012313.1	41.0289	6.60672	2.03947	3.23943	0.00119768	0.0291083
SLITRK1	29.7411	6.60437	2.0192	3.27079	0.00107246	0.0275745
HCAR1	8.89203	6.60219	2.99941	2.20116	0.0277244	0.159758
RSPO3	8.31426	6.60212	2.52992	2.60961	0.00906442	0.0836379
AC137735.2	5.69985	6.59941	3.01294	2.19036	0.0284984	NA
AL139351.2	5.69985	6.59941	3.01294	2.19036	0.0284984	NA
HORMAD2	5.69985	6.59941	3.01294	2.19036	0.0284984	NA
MIR587	5.69985	6.59941	3.01294	2.19036	0.0284984	NA
RN7SL356P	5.69985	6.59941	3.01294	2.19036	0.0284984	NA
HIST1H2BE	12.5392	6.59439	3.01296	2.18867	0.0286206	0.162296
AC044839.2	36.9501	6.58966	1.74462	3.77714	0.000158643	0.0101709
AC135050.1	16.8764	6.58856	2.55657	2.57711	0.00996291	0.0889486
RPS2P45	32.7843	6.58657	2.0998	3.13676	0.00170826	0.0345225
AC004879.1	12.5283	6.57796	3.01304	2.18316	0.0290237	0.163275
AC005798.1	12.5283	6.57796	3.01304	2.18316	0.0290237	0.163275
AC062004.1	12.5283	6.57796	3.01304	2.18316	0.0290237	0.163275
AC105074.1	12.5283	6.57796	3.01304	2.18316	0.0290237	0.163275
AL451069.2	12.5283	6.57796	3.01304	2.18316	0.0290237	0.163275
DMBX1	12.5283	6.57796	3.01304	2.18316	0.0290237	0.163275
FAM242A	12.5283	6.57796	3.01304	2.18316	0.0290237	0.163275
RN7SL408P	12.5283	6.57796	3.01304	2.18316	0.0290237	0.163275
RNU6-521P	12.5283	6.57796	3.01304	2.18316	0.0290237	0.163275
RPS27P18	12.5283	6.57796	3.01304	2.18316	0.0290237	0.163275
UNCX	12.5283	6.57796	3.01304	2.18316	0.0290237	0.163275
AC092117.2	17.4256	6.56513	2.98281	2.20099	0.0277366	0.159758
SLC26A7	16.9528	6.55962	2.56427	2.55808	0.0105251	0.0918722
AC092068.2	22.327	6.54545	2.33168	2.80718	0.0049977	0.0605633
RILPL1	55.5212	6.53119	1.85931	3.5127	0.000443578	0.0180267
AC100847.1	65.5893	6.52583	2.15668	3.02587	0.00247919	0.0418984
ZNRF2P2	8.30228	6.51343	2.84653	2.2882	0.0221257	0.14058
BX088651.4	17.6025	6.50971	1.92648	3.37907	0.000727308	0.0227047
MTND4P5	5.37338	6.50952	2.35683	2.76198	0.00574512	NA
NOTCH3	47.6388	6.49512	1.65139	3.93312	8.39e-05	0.00738677
MTCYBP42	5.22652	6.48646	2.81462	2.30456	0.0211915	NA
LRTM1	127.002	6.48453	2.03802	3.18178	0.00146371	0.0320485
AC005332.1	13.2383	6.48131	2.84915	2.27482	0.0229166	0.14256
MTCO1P25	7.50115	6.47143	2.04195	3.16924	0.00152838	0.0327656
IQSEC3	55.9992	6.46983	2.7488	2.35369	0.0185881	0.127469
AC025164.1	30.7292	6.45908	2.08236	3.10181	0.0019234	0.0370099
Z95114.1	16.8444	6.45793	2.32826	2.77372	0.0055419	0.0640484
AL359853.1	5.09207	6.45593	3.01364	2.14224	0.0321746	NA
AC022081.1	5.06653	6.44921	3.01368	2.13998	0.0323565	NA
RNU6-1337P	5.06653	6.44921	3.01368	2.13998	0.0323565	NA
AC005005.4	49.0537	6.44169	1.59012	4.05107	5.1e-05	0.00572598
LRATD1	21.4167	6.42702	1.82926	3.51346	0.000442318	0.0180248
ERBB3	64.831	6.42265	1.71881	3.73669	0.00018646	0.0111382
FKBP1C	34.1291	6.41431	1.56717	4.09293	4.26e-05	0.00536929
SLC25A52	29.7283	6.40101	2.30328	2.77909	0.00545115	0.0633936
VAX1	17.4384	6.40053	2.73008	2.34445	0.0190552	0.129347
COL10A1	26.8652	6.38665	1.84396	3.46354	0.000533108	0.0196431
CYP4F2	7.34268	6.38266	3.01403	2.11765	0.0342048	0.179913
AC073534.1	7.38625	6.37986	2.77496	2.29908	0.0215002	0.138379
AC007225.2	8.95345	6.36847	2.88344	2.20863	0.0272002	0.158549
AC026117.1	8.90999	6.3618	2.99521	2.12399	0.0336707	0.178417
AC007566.1	17.4666	6.33298	2.60511	2.43098	0.0150579	0.112492
Z97634.1	30.9824	6.32604	1.6196	3.90592	9.39e-05	0.00771381
DUTP2	8.27454	6.32117	2.99854	2.10808	0.0350241	0.18186
LYZL4	8.27454	6.32117	2.99854	2.10808	0.0350241	0.18186
RN7SL492P	8.27454	6.32117	2.99854	2.10808	0.0350241	0.18186
NPY5R	24.2078	6.31931	1.71254	3.69002	0.000224235	0.0124865
STARD13-AS	21.1102	6.31648	2.36463	2.67123	0.0075574	0.0748691
ATG9B	22.428	6.29106	2.33678	2.69219	0.00709851	0.0731762
AC016746.1	4.46704	6.28907	3.01455	2.08624	0.036957	NA
ARHGEF15	4.45875	6.28658	3.01456	2.0854	0.0370328	NA
MIR320D1	5.71265	6.28285	3.00657	2.08971	0.0366439	NA
AL157831.3	4.44411	6.28216	3.01459	2.08392	0.0371677	NA
AC007161.1	5.74907	6.28196	2.59351	2.42218	0.0154276	NA
LINC02615	10.9305	6.28113	2.44967	2.56407	0.0103452	0.0911035
AC104472.4	4.43322	6.27885	3.01461	2.08281	0.0372689	NA
AC104794.3	4.43322	6.27885	3.01461	2.08281	0.0372689	NA
KRT18P41	4.43322	6.27885	3.01461	2.08281	0.0372689	NA
RNU2-11P	16.8319	6.27389	2.61204	2.40191	0.0163097	0.118049
CASP1	12.5411	6.26141	3.00667	2.08251	0.0372961	0.189138
RNU1-33P	12.5411	6.26141	3.00667	2.08251	0.0372961	0.189138
VDAC1P8	24.3041	6.25909	2.0268	3.08816	0.00201397	0.0379188
SEMA6A	37.8763	6.25732	1.54685	4.04522	5.23e-05	0.00572598
LINC00222	13.2128	6.24573	2.91525	2.14243	0.0321586	0.174065
LRRC4C	61.2633	6.24567	1.33976	4.66177	3.13e-06	0.00143119
RAPGEFL1	25.4652	6.23646	1.96529	3.1733	0.00150718	0.0325131
MTND4P8	5.51573	6.22696	2.37733	2.61931	0.00881086	NA
AL138999.1	7.65211	6.21231	2.99896	2.07149	0.0383133	0.19272
CLDN2	9.57598	6.21066	2.91526	2.13039	0.0331391	0.176719
PILRB	7.64122	6.21024	2.99897	2.07079	0.0383782	0.192785
LINC01685	9.61882	6.20968	3.01502	2.05958	0.0394384	0.195666
OR8B7P	9.61882	6.20968	3.01502	2.05958	0.0394384	0.195666
TMPRSS11BNL	9.61882	6.20968	3.01502	2.05958	0.0394384	0.195666
ZIC5	18.1845	6.20937	2.77473	2.23783	0.0252324	0.151639
IL18R1	13.5783	6.20334	2.40522	2.57911	0.00990549	0.0886752
AL109615.2	16.8418	6.19901	2.57577	2.40666	0.0160991	0.117305
MTCO3P24	6.24015	6.1985	1.84939	3.35165	0.000803306	0.0238016
AL356259.1	9.66228	6.19356	2.79463	2.21624	0.0266752	0.156337
TRIM38	22.4694	6.183	1.4985	4.12613	3.69e-05	0.00508073
FAM129C	6.40222	6.18177	2.97109	2.08064	0.0374666	0.18968
MINAR2	21.2225	6.17633	2.13697	2.89022	0.00384967	0.0514928
AC012500.1	3.89262	6.17349	3.01524	2.04743	0.0406158	NA
LINC002481	9.6406	6.16857	2.76236	2.23308	0.0255434	0.152768
AC006213.6	6.97234	6.16675	2.34658	2.62797	0.00858962	0.0813252
AC112206.3	11.193	6.16333	1.48948	4.13792	3.5e-05	0.00503848
CACNG2	17.487	6.15452	2.35119	2.61762	0.00885443	0.0824676
MTND2P19	7.84705	6.12722	2.01992	3.03339	0.0024182	0.0413904
AC113370.1	35.7457	6.12345	2.61605	2.34072	0.0192464	0.130183
LHFPL5	17.0283	6.12309	2.28907	2.67492	0.00747466	0.0746162
TMEM233	49.8226	6.11164	1.60585	3.80587	0.000141307	0.00951039
NANOG	18.5612	6.10456	2.07429	2.94297	0.00325079	0.0475445
DRC1	3.85551	6.10176	3.01569	2.02334	0.0430385	NA
KLB	12.5501	6.09978	3.00331	2.03102	0.0422534	0.202996
Z82217.1	12.5501	6.09978	3.00331	2.03102	0.0422534	0.202996
MPEG1	3.83258	6.09368	3.01574	2.02062	0.0433188	NA
LINC00837	9.63657	6.0932	2.33332	2.61139	0.00901756	0.0833606
NKAIN3-IT1	16.9703	6.09149	2.5597	2.37976	0.0173237	0.121947
CELF2-AS2	6.42165	6.08873	2.99947	2.02994	0.0423631	0.203195
HS3ST1	71.5301	6.0866	1.73967	3.49871	0.000467513	0.0183477
TTLL7	35.0291	6.08387	1.3233	4.59748	4.28e-06	0.00159011
AC011477.5	3.7999	6.08204	3.01582	2.01671	0.0437256	NA
AC079336.1	3.7999	6.08204	3.01582	2.01671	0.0437256	NA
AP002991.3	3.7999	6.08204	3.01582	2.01671	0.0437256	NA
LINC01268	3.7999	6.08204	3.01582	2.01671	0.0437256	NA
RPS26P11	8.28734	6.08052	2.99455	2.03052	0.0423032	0.203115
RNA5SP347	12.5515	6.07713	3.00287	2.02377	0.0429933	0.205357
COL6A4P1	31.3438	6.07663	2.94617	2.06255	0.0391554	0.195043
TTC21A	68.1667	6.07494	1.71573	3.54072	0.000399031	0.0172034
TRIM34	8.94053	6.06301	2.78891	2.17397	0.0297071	0.165616
AL022393.1	26.7741	6.05107	1.71974	3.51859	0.000433847	0.0179044
MTND5P12	8.72398	6.03164	1.7923	3.36531	0.000764578	0.0233518
AC027104.1	12.6026	6.02037	2.81416	2.13932	0.0324101	0.174448
RPL23AP48	18.3272	6.00158	2.09861	2.85978	0.0042393	0.0545934
AP006545.3	30.7535	5.98505	2.33217	2.56631	0.0102788	0.090734
AL161901.1	21.6275	5.96768	1.76255	3.38582	0.000709651	0.0224105
AP004290.1	12.4921	5.96062	2.98585	1.99629	0.0459024	0.213094
AC021683.4	38.1294	5.94221	2.58181	2.30157	0.0213597	0.138015
AC068506.1	13.203	5.93297	3.00018	1.97754	0.0479808	0.217914
AC090018.2	13.203	5.93297	3.00018	1.97754	0.0479808	0.217914
LINC02338	12.5784	5.93297	3.00018	1.97754	0.0479808	0.217914
PRDX2P4	12.5784	5.93297	3.00018	1.97754	0.0479808	0.217914
AL353743.3	13.2378	5.92454	2.57601	2.2999	0.0214541	0.138318
RPL7AP58	6.37962	5.90018	2.9963	1.96916	0.048935	0.220498
MTCYBP5	8.05335	5.87613	1.79474	3.27409	0.00106002	0.0274682
GLIDR	61.4963	5.83771	1.77062	3.29699	0.000977275	0.0262857
BECN1	132.851	5.82501	1.25507	4.6412	3.46e-06	0.00143119
RBM47	88.2046	5.822	1.44209	4.03718	5.41e-05	0.00574743
TSFM	34.5256	5.8062	1.89045	3.07133	0.00213106	0.0392295
AC010931.3	13.927	5.79172	2.60072	2.22697	0.0259496	0.15402
BEX5	21.925	5.78992	1.88278	3.07519	0.00210366	0.0389718
SULT1A1	76.2721	5.78516	1.59633	3.62404	0.000290033	0.0142626
AC007336.1	54.2367	5.77955	2.19865	2.62868	0.00857168	0.0812589
MUC19	14.614	5.77195	2.91706	1.97869	0.0478508	0.217813
MTCO1P31	8.1531	5.74844	2.1385	2.68807	0.00718663	0.0735678
SOX4	579.696	5.73577	1.20061	4.77739	1.78e-06	0.00102716
PAX5	42.9895	5.72115	2.14644	2.66542	0.00768923	0.0757414
ZSWIM1	526.287	5.70136	1.45155	3.92779	8.57e-05	0.00740964
AC053545.1	20.8581	5.69101	1.69414	3.35923	0.000781586	0.0235808
NCAM2	18.4148	5.68452	2.24511	2.53196	0.0113427	0.0959136
AC010198.2	465.522	5.67678	1.84978	3.06889	0.00214855	0.039405
AC027290.2	21.2141	5.67371	1.86347	3.0447	0.0023291	0.0406367
JAK3	26.9002	5.6724	1.79383	3.16218	0.00156594	0.033085
MTATP6P2	35.3185	5.64611	1.31598	4.29041	1.78e-05	0.00350793
MTATP6P3	9.70351	5.63073	2.14612	2.62367	0.00869874	0.0818873
MTCYBP20	10.729	5.62488	1.83565	3.06425	0.00218214	0.0396014
ANXA2P1	9.03996	5.60864	2.76053	2.03172	0.0421817	0.202849
AL359541.1	16.9679	5.59746	2.61399	2.14135	0.0322458	0.174156
TMEM91	16.9616	5.59364	2.59726	2.15367	0.0312663	0.171471
CSPG4P12	9.01104	5.59067	2.83053	1.97513	0.048253	0.218483
GP9	9.01104	5.59067	2.83053	1.97513	0.048253	0.218483
MTND4P22	8.07879	5.58842	2.08002	2.68672	0.00721571	0.0736402
AC103760.1	13.2746	5.58258	2.58725	2.15773	0.0309487	0.170241
EPHA6	7.9777	5.57008	2.1271	2.61862	0.00882865	0.0823307
AL442071.2	10.3612	5.56497	2.73343	2.0359	0.0417608	0.201869
AC099654.3	4.25531	5.56362	2.4948	2.23009	0.0257416	NA
AC079414.3	143.839	5.54172	1.22341	4.52973	5.91e-06	0.00191152
SERPINB6	32.839	5.53815	1.39455	3.97129	7.15e-05	0.00668728
Z97353.1	5.84561	5.53641	2.63688	2.0996	0.0357636	NA
AC234778.1	25.7527	5.51827	1.84419	2.99225	0.00276934	0.0441018
AC100832.2	27.4904	5.51038	1.70024	3.24095	0.00119131	0.0290834
CASR	22.0442	5.46537	1.98091	2.75901	0.00579759	0.0656766
MTCO3P13	4.86888	5.4524	1.92833	2.82753	0.00469087	NA
MTCO3P9	3.4805	5.45008	2.52497	2.15848	0.0308907	NA
NFIB	176.251	5.43452	1.12414	4.83439	1.34e-06	0.00102716
UBE2NL	6.46112	5.41801	2.60916	2.07654	0.0378442	0.190871
OR10K1	21.9715	5.40663	2.21504	2.44088	0.0146516	0.110894
LINC01419	4.00957	5.39667	2.08755	2.58517	0.00973303	NA
MTND4LP30	15.6655	5.38706	1.58562	3.39745	0.000680174	0.0219367
MTND2P22	6.16884	5.38191	2.19256	2.45462	0.0141033	NA
ZG16	5.17973	5.37684	2.66025	2.02118	0.043261	NA
CHRM3-AS2	26.004	5.37544	1.75608	3.06105	0.00220562	0.0397171
LINC01422	20.1998	5.37026	2.39535	2.24196	0.0249642	0.150501
PRRG4	26.4185	5.34067	1.76459	3.02659	0.00247333	0.0418984
PABPC5	5.36199	5.33926	2.68277	1.99021	0.0465683	NA
MTND1P19	2.85129	5.33762	2.20427	2.42149	0.0154571	NA
ZSWIM6	27.3077	5.33166	1.39792	3.814	0.000136738	0.00932955
AL022323.5	6.88329	5.33036	2.50482	2.12804	0.0333336	0.1772
ENO3	38.5769	5.31287	1.78348	2.97894	0.0028925	0.0448398
AC103691.1	14.0372	5.30594	2.60029	2.04052	0.041299	0.200418
AC097721.1	4.78891	5.30594	1.76585	3.00475	0.00265796	NA
MEX3B	95.5596	5.30507	1.19727	4.43098	9.38e-06	0.00236702
SOBP	71.2805	5.28394	1.17252	4.5065	6.59e-06	0.00204045
PGA5	3.17816	5.28368	2.64475	1.9978	0.0457381	NA
RPAP2P1	13.9103	5.26429	2.10541	2.50036	0.0124066	0.100455
AC024028.1	26.9702	5.25857	1.74862	3.00727	0.00263608	0.0428046
AC079779.2	17.0442	5.25847	2.1305	2.46819	0.0135799	0.106703
AC114980.1	6.78964	5.25717	2.55511	2.05751	0.0396367	0.196061
MTND5P11	70.7403	5.21853	1.48221	3.52079	0.000430271	0.0178861
DPPA4	1572.1	5.21821	1.48355	3.51737	0.000435839	0.0179044
CCR4	12.6313	5.21169	2.58646	2.01499	0.0439059	0.207847
ULBP3	26.1804	5.1884	1.34401	3.86039	0.000113208	0.00859109
AC006065.3	3.02986	5.18781	2.30995	2.24585	0.0247133	NA
SMC4P1	2.1326	5.15118	2.39198	2.15352	0.0312782	NA
EPM2A	21.4297	5.14482	1.53107	3.36027	0.00077867	0.0235405
LDHAP3	12.9028	5.14363	1.93637	2.65632	0.00789986	0.0772535
LMNB1-DT	15.1505	5.12999	2.56847	1.99729	0.0457936	0.212721
LIPH	5.99676	5.10063	1.8941	2.69291	0.00708317	NA
SMIM31	71.7193	5.09708	2.02454	2.51765	0.0118141	0.0976235
MDGA2	531.803	5.0788	1.18058	4.30197	1.69e-05	0.00349721
CNTNAP4	69.7196	5.07616	1.66595	3.04701	0.00231127	0.0405399
MTND2P14	2.89247	5.0682	2.54223	1.99361	0.0461951	NA
SNX20	25.7307	5.054	1.99575	2.53239	0.0113289	0.0958508
PERP	15.9083	5.04512	1.37011	3.68228	0.000231156	0.0125853
MRPS30-DT	32.8553	5.0321	1.66149	3.02867	0.00245635	0.0417075
WT1	17.8359	5.03141	1.97475	2.54787	0.0108383	0.0933459
AC008771.1	91.2116	5.02805	2.04165	2.46274	0.013788	0.107328
NDNF	2.95718	5.02531	2.30832	2.17704	0.0294772	NA
MTND2P20	6.21825	5.02008	1.68698	2.97579	0.0029224	0.0450443
RBMS3	1594.07	5.01151	1.11916	4.47794	7.54e-06	0.0020704
MIR133A1HG	5.54244	5.01048	2.54281	1.97045	0.0487866	NA
SCN7A	49.8819	4.98821	1.58957	3.1381	0.00170049	0.0344123
PLEKHG2	14.2515	4.98331	1.55369	3.2074	0.0013394	0.0306496
KIAA1217	41.9066	4.9723	1.17813	4.22051	2.44e-05	0.00411471
NOS1	38.6199	4.9644	1.66813	2.97602	0.00292012	0.0450443
MTND5P3	6.70565	4.9367	1.48545	3.32337	0.00088937	0.0250557
AC008134.1	16.6261	4.93657	2.03833	2.42187	0.0154409	0.114036
CNKSR3	33.5429	4.92979	1.25528	3.92726	8.59e-05	0.00740964
AC005909.2	45.3227	4.92613	1.34888	3.65202	0.000260181	0.0134373
SP8	18.7052	4.91126	1.74761	2.81026	0.00495012	0.0603509
SNAI2	25.0536	4.89721	1.44899	3.37975	0.000725526	0.0227047
COQ8B	8.7309	4.89323	2.24799	2.17672	0.0295018	0.164904
EREG	6.81833	4.88671	1.77165	2.75828	0.0058107	0.065775
KCNJ14	14.123	4.8568	1.76786	2.74727	0.00600936	0.0666541
CCDC30	67.6658	4.84066	1.1975	4.04232	5.29e-05	0.00572598
AC025574.1	24.3138	4.83506	2.04703	2.36199	0.0181771	0.125344
FAM102A	8785.59	4.83142	1.41292	3.41946	0.000627456	0.0213643
LINC02321	18.3293	4.81243	2.08554	2.30752	0.021026	0.136773
KCNG3	8.60391	4.80726	2.31184	2.07941	0.0375796	0.189911
KLF6	414.279	4.79293	1.03566	4.6279	3.69e-06	0.00148498
MTND4P34	10.5191	4.76871	1.82572	2.61197	0.00900232	0.0833232
MSX1	386.824	4.75474	1.23503	3.84991	0.000118162	0.00878774
MTND2P29	2.80917	4.73364	2.29659	2.06116	0.0392878	NA
TSHZ3	21.349	4.73249	1.35492	3.49281	0.000477961	0.018547
AL592310.1	13.3831	4.71468	2.19019	2.15263	0.0313474	0.171735
SLC11A1	6.20152	4.69191	2.32689	2.01639	0.0437595	0.207484
B3GALT1	68.9218	4.67809	1.65618	2.82462	0.00473361	0.0586242
TIGD1	10.4514	4.67716	1.44167	3.24426	0.00117756	0.0290227
AL163051.1	28.0489	4.65922	2.01036	2.31761	0.0204708	0.134608
TOMM40L	49.9154	4.65106	1.26393	3.67983	0.000233386	0.0125853
IL1RAPL1	492.427	4.64471	1.07291	4.32909	1.5e-05	0.00318154
MTCO2P22	10.6294	4.64334	1.49027	3.11577	0.00183468	0.0358124
TFPI	440.281	4.64098	1.46007	3.1786	0.00147986	0.0322275
STAG2	806.5	4.63462	1.25934	3.6802	0.000233055	0.0125853
AC080132.1	27.5568	4.63375	2.01661	2.29779	0.0215737	0.138672
DHFR2	37.7943	4.61977	1.35293	3.41463	0.00063868	0.0214335
AL583824.1	5.2927	4.61864	2.20232	2.09717	0.0359784	NA
TF	23.0309	4.61066	1.44139	3.19875	0.00138023	0.0310677
MTND2P24	4.43919	4.61045	1.88441	2.44662	0.0144201	NA
AC132825.5	2.2628	4.60952	1.99504	2.31048	0.0208614	NA
Z99129.3	35.0041	4.60879	2.07739	2.21854	0.0265178	0.155725
EIF2S2P2	13.5549	4.60311	1.79555	2.56361	0.0103589	0.0911168
GSTO2	44.4028	4.59853	1.58266	2.90557	0.00366579	0.0502072
ASTN1	17.3798	4.5975	1.31877	3.4862	0.000489943	0.018782
PARD6B	374.598	4.59292	1.02644	4.47459	7.66e-06	0.0020704
MAST3	43.0277	4.57658	1.30129	3.51696	0.000436518	0.0179044
IKZF2	11.2552	4.57258	1.40665	3.25068	0.00115131	0.0288291
JADE1	770.761	4.55946	1.12356	4.05805	4.95e-05	0.00570563
SLC16A7	20.4482	4.55274	1.40282	3.24543	0.00117274	0.0290227
SPATS2L	40.3416	4.55235	1.11412	4.08606	4.39e-05	0.00548417
ANKRD30BL	30.845	4.53642	1.99239	2.27688	0.0227935	0.142439
AL356124.1	18.5225	4.53013	2.11529	2.14161	0.032225	0.174106
EEF1A1P9	3.03219	4.50964	1.79177	2.51687	0.0118404	NA
OGFRL1	6.49913	4.50217	1.59068	2.83033	0.00464994	0.0583656
KCNE1	17.2987	4.49944	1.84253	2.442	0.0146062	0.110894
FMR1	1653.13	4.49503	0.935947	4.80265	1.57e-06	0.00102716
NT5E	14.4132	4.47835	1.37972	3.24584	0.00117105	0.0290227
AC018521.5	32.0038	4.46095	1.94252	2.29647	0.0216488	0.138915
AP003025.1	8.7674	4.46007	1.77442	2.51353	0.0119528	0.098279
ZNF423	12.8766	4.44796	1.88188	2.36357	0.0180998	0.125059
LINC01850	7.6529	4.44773	2.25182	1.97517	0.0482486	0.218483
RASAL1	4.1848	4.41797	2.06467	2.13979	0.0323719	NA
ANXA2P2	2.6985	4.4101	2.12511	2.07523	0.0379652	NA
BTC	16.7191	4.40094	1.55324	2.83339	0.00460575	0.0579087
APOBEC3G	13.6633	4.37635	1.9073	2.29453	0.0217603	0.139374
THEMIS2	4.09076	4.37556	1.97412	2.21646	0.0266599	NA
DENND3	28.0874	4.36778	1.34854	3.23889	0.00119995	0.0291155
CCDC32	69.2503	4.32844	2.05261	2.10875	0.0349661	0.18186
MCOLN3	12.8396	4.32414	2.06308	2.09596	0.0360855	0.185017
SLITRK2	84.4714	4.32352	1.71138	2.52633	0.0115261	0.0964226
DNAH2	35.3107	4.31677	1.61669	2.67013	0.00758223	0.0750353
ADAMTS5	19.4095	4.31424	1.4543	2.96654	0.00301175	0.0457386
AP000813.1	2.41852	4.30114	1.99852	2.15217	0.0313842	NA
AL591135.1	8.55743	4.28952	2.13854	2.00582	0.0448757	0.210034
MTND1P8	2.61107	4.28908	1.67808	2.55594	0.01059	NA
SDAD1P2	9.29252	4.27487	1.80177	2.3726	0.0176633	0.123161
AL845552.1	9.83753	4.26457	2.08203	2.04828	0.0405328	0.198168
BROX	315.105	4.26271	1.16172	3.66931	0.000243203	0.0128412
AC009404.1	33.4574	4.26194	1.42718	2.98627	0.00282403	0.044441
SP100	55.1369	4.25711	1.36919	3.10922	0.0018758	0.0363427
SH2D3A	9.81099	4.25053	2.11334	2.01129	0.0442947	0.208692
AL359764.1	49.9305	4.2483	1.69811	2.50178	0.0123572	0.100273
AL354733.2	40.9977	4.24295	1.98754	2.13478	0.0327792	0.175507
EGFR	14.0339	4.24218	1.33726	3.1723	0.00151239	0.0325547
MTCO1P46	2.92973	4.23986	1.81894	2.33095	0.0197559	NA
CSMD2	10.0467	4.23764	1.91542	2.21238	0.0269405	0.157265
MTCO1P24	3.52668	4.21628	1.81822	2.31891	0.0204002	NA
ARHGEF2	26.9651	4.20538	1.65461	2.54162	0.0110341	0.0943765
CD47	778.869	4.1888	1.0358	4.04404	5.25e-05	0.00572598
TNRC6C	404.096	4.18776	1.09794	3.81419	0.000136628	0.00932955
FLACC1	22.4099	4.18606	1.7658	2.37063	0.0177578	0.123486
AC013356.1	7.19934	4.16237	1.48797	2.79735	0.00515238	0.0617496
MKX	9.05742	4.15641	1.94314	2.13901	0.0324347	0.174479
SLC22A9	18.1687	4.13969	2.06366	2.00599	0.0448573	0.210034
KMT2A	338.231	4.12614	1.21239	3.40332	0.000665711	0.0217622
ACTN2	11.8275	4.10327	1.51856	2.70208	0.00689075	0.0718745
DCAKD	64.9318	4.09741	1.19519	3.42825	0.000607475	0.0211184
IL27RA	13.4868	4.08772	1.99732	2.0466	0.0406971	0.198729
AC125604.1	36.9455	4.0793	1.99646	2.04326	0.0410262	0.19955
AC063947.2	13.2166	4.07552	1.67891	2.42749	0.0152039	0.113145
CT45A11P	5.02437	4.05555	1.99512	2.03274	0.0420788	NA
MMP16	3.83155	4.05414	1.50677	2.69062	0.00713191	NA
GSPT2	14.6993	4.03285	1.52282	2.64828	0.00809032	0.0782924
MTCYBP18	32.4542	4.02487	1.02541	3.92514	8.67e-05	0.00740964
LZTS1	18.3663	4.01646	1.72322	2.33079	0.0197644	0.131828
IGF2BP2	472.083	4.00455	1.04901	3.81744	0.000134842	0.00928538
SGK2	12.8211	4.00175	1.95933	2.04241	0.0411109	0.199718
COL4A4	284.32	3.99713	1.25165	3.19349	0.00140565	0.0313299
LINC00173	22.2282	3.99502	1.66903	2.39361	0.0166833	0.119862
RUBCN	19.0818	3.98633	1.58082	2.52169	0.0116793	0.0971581
ZNF891	31.9954	3.98032	1.48352	2.68302	0.00729611	0.073893
CCN2	132.646	3.98005	1.31272	3.0319	0.00243018	0.0414524
PDGFA	332.433	3.97259	1.12408	3.5341	0.000409169	0.0175834
AC090377.1	42.9888	3.96936	1.72476	2.30139	0.0213694	0.138015
NHP2P1	17.3862	3.96488	1.70681	2.32298	0.0201803	0.133465
LRRC8C	1022.17	3.96411	0.986284	4.01924	5.84e-05	0.00590766
COPG2	150.268	3.96353	1.14267	3.46866	0.000523062	0.0194785
MTND2P5	5.83252	3.95948	1.72275	2.29835	0.0215418	NA
TDGF1P3	15.7557	3.95659	1.5472	2.55726	0.0105501	0.0919088
SINHCAFP3	53.4156	3.95256	1.40146	2.82032	0.0047976	0.0592867
AL096794.1	30.2225	3.95103	1.70725	2.31426	0.0206533	0.135155
RBIS	30.4896	3.94681	1.2108	3.25968	0.00111537	0.0282624
COL21A1	6.42827	3.94426	1.44669	2.7264	0.00640303	0.0692645
TRPM3	32.6291	3.93811	1.31302	2.99928	0.00270618	0.0435625
SLC6A15	19.3945	3.93456	1.95172	2.01595	0.0438055	0.207504
HIST1H3G	16.5636	3.92693	1.55691	2.52225	0.0116606	0.0971581
EN2	100.22	3.92233	1.42368	2.75506	0.00586817	0.0660609
AL356010.1	2.91983	3.90938	1.6043	2.43681	0.0148176	NA
SLC22A16	51.4169	3.88898	1.6563	2.34799	0.0188749	0.128605
ADGRL2	15.5609	3.88709	1.31447	2.95716	0.0031049	0.0464064
HSPA9P1	4.95991	3.87012	1.24927	3.0979	0.00194895	NA
ZFP36L1	57.2551	3.86877	0.999416	3.87103	0.000108376	0.00826656
MTRNR2L1	86.5572	3.86797	0.828858	4.66662	3.06e-06	0.00143119
TP53	182.324	3.8514	1.16079	3.3179	0.000906964	0.0253099
CMIP	1182.31	3.84886	1.22022	3.15423	0.00160925	0.0333286
IGF2BP1	29.496	3.83804	1.573	2.43994	0.0146895	0.110894
ARMCX4	11.1425	3.82673	1.52151	2.51508	0.0119005	0.0980123
DET1	18.1413	3.8264	1.88117	2.03405	0.0419462	0.202255
AC073172.2	8.06847	3.82373	1.62898	2.34731	0.0189096	0.128724
OR7D2	9.20538	3.81386	1.7824	2.13973	0.0323766	0.174448
COL1A1	28.7616	3.8016	1.28816	2.95117	0.00316568	0.0470354
TECRL	6.48512	3.78894	1.54848	2.44687	0.0144102	0.110086
CDH11	176.022	3.78858	1.27613	2.96882	0.00298947	0.0455122
MOB1B	107.448	3.78741	0.890612	4.25259	2.11e-05	0.00376427
TTC23L	16.9716	3.78437	1.10067	3.43824	0.000585505	0.0207397
DDX6	1816.08	3.78241	0.960283	3.93885	8.19e-05	0.00733588
HECW2-AS1	7.78028	3.76769	1.30891	2.87849	0.00399581	0.0524107
AC016044.1	98.4052	3.75845	1.2509	3.0046	0.00265934	0.0431249
GPR157	27.43	3.75514	1.54966	2.42321	0.0153842	0.113783
OR7E84P	9.16675	3.7461	1.8313	2.04559	0.0407963	0.198811
2020-03-09	13.6906	3.74487	1.66808	2.24502	0.0247669	0.149567
APOBEC3F	8.93745	3.73438	1.70101	2.1954	0.0281353	0.160886
ATP1A1-AS1	8.77924	3.73347	1.74663	2.13753	0.0325549	0.174935
CSRNP3	18.9892	3.7264	1.31896	2.82525	0.00472436	0.0586242
FAM133A	13.6171	3.7203	1.72753	2.15354	0.031276	0.171471
TCF4	279.707	3.70944	1.14869	3.22927	0.00124105	0.0295351
MTRNR2L10	6.38068	3.7079	1.43871	2.57724	0.00995927	0.0889486
THBS1	1129.89	3.7039	1.01079	3.66436	0.000247959	0.0129409
AC007368.1	7.79544	3.70293	1.65978	2.23098	0.0256824	0.153106
TTC7B	637.445	3.70278	1.12543	3.29012	0.00100146	0.0266471
DUOX2	20.4064	3.70001	1.21862	3.03623	0.0023956	0.0413445
NKRF	3.58646	3.69449	1.41097	2.61839	0.00883449	NA
MAP4K4	557.214	3.68242	0.909112	4.05057	5.11e-05	0.00572598
MYO18A	65.1243	3.68072	1.25006	2.94442	0.00323557	0.0475445
RNF128	12.9802	3.68012	1.43571	2.56327	0.0103691	0.0911522
GNAO1	63.5284	3.67425	1.44725	2.53879	0.0111237	0.0948689
ARMCX1	21.9249	3.67018	1.49309	2.4581	0.0139674	0.108256
PSAT1	18.2045	3.64838	1.48527	2.45638	0.0140343	0.108511
SOX11	13.7178	3.64327	1.60602	2.26851	0.0232984	0.143852
XIST	29.8186	3.64292	1.20712	3.01786	0.0025457	0.0423829
RBM20	38.6627	3.63989	1.34438	2.70749	0.0067794	0.071304
SBDS	59.8252	3.63228	1.04389	3.47957	0.000502219	0.0190077
FOXG1	37.2219	3.62429	1.62205	2.23438	0.0254578	0.152439
SEMA3E	192.543	3.61872	0.971092	3.72644	0.000194202	0.0113796
GDF6	10.5164	3.61518	1.38935	2.60206	0.00926666	0.0848721
ELF2	40.1473	3.60201	0.918807	3.92031	8.84e-05	0.0074489
FOXP2	64.4935	3.59649	1.13611	3.16562	0.00154752	0.0328466
TENM2	37.6391	3.59638	1.32568	2.71286	0.00667053	0.070971
KAT6B	5.02449	3.59445	1.74696	2.05755	0.0396335	NA
AC007879.1	8.30475	3.59366	1.79318	2.00407	0.0450624	0.210178
CAPG	2.95484	3.58427	1.82535	1.9636	0.049576	NA
RNF215	9.98975	3.57434	1.56094	2.28987	0.0220289	0.140374
AJAP1	67.1916	3.57195	1.66901	2.14016	0.0323416	0.174448
C12orf42	13.6286	3.56126	1.72726	2.0618	0.0392265	0.195332
PTGES3P1	9.55623	3.55851	1.45119	2.45213	0.0142013	0.109333
CAND1	1217.27	3.55777	0.894097	3.97918	6.92e-05	0.00655155
AC005736.1	47.2064	3.55562	1.67792	2.11906	0.0340851	0.179689
LIMCH1	441.024	3.55482	1.05597	3.36641	0.000761521	0.0233063
AL603832.1	24.7922	3.55454	1.26642	2.80676	0.00500427	0.0605633
SPOCD1	19.2721	3.55119	1.38271	2.56828	0.0102205	0.0902726
TNFRSF12A	9.55477	3.54722	1.5124	2.34542	0.0190059	0.129204
FAM83D	63.9243	3.53741	1.37543	2.57187	0.0101152	0.0895233
PRRT2	18.2132	3.53738	1.64231	2.15391	0.0312475	0.17144
PPM1K	11.053	3.52897	1.2954	2.72423	0.00644519	0.0695688
TBL1XR1	1237.29	3.52358	0.877155	4.01705	5.89e-05	0.0059225
ARHGEF40	112.608	3.51777	1.61871	2.17319	0.0297658	0.165819
GLIPR1L2	23.9309	3.5142	1.31196	2.67858	0.00739358	0.0743541
ALG14	212.552	3.51147	1.04485	3.36075	0.000777306	0.0235405
AL603766.1	2.61395	3.50557	1.43834	2.43724	0.0147999	NA
LINC01570	34.1414	3.50098	1.33042	2.63149	0.00850104	0.0808733
NMI	5.02468	3.50026	1.48954	2.3499	0.0187785	NA
PGBD4	41.7029	3.49947	1.29394	2.70451	0.00684047	0.0716515
SULT1C4	12.2512	3.49913	1.34666	2.59837	0.00936685	0.0851604
LYRM7	135.131	3.49552	0.964657	3.62359	0.000290545	0.0142626
GART	145.369	3.48033	1.22788	2.83442	0.00459092	0.0579073
PRRG1	9.67509	3.47991	0.966589	3.6002	0.000317977	0.0149489
PURB	15.1256	3.47981	1.06219	3.27607	0.00105263	0.0274495
AC026471.2	49.3187	3.47791	1.45138	2.39628	0.0165625	0.119318
PA2G4P1	32.6844	3.46362	1.7475	1.98205	0.0474741	0.217471
KITLG	3.4906	3.46058	1.4988	2.3089	0.0209492	NA
BX322639.1	6.20441	3.45338	1.19945	2.87915	0.00398753	0.0523483
AC005831.1	8.16641	3.4457	1.56125	2.20701	0.0273134	0.158848
PLSCR4	12.6567	3.42363	1.31476	2.60399	0.00921443	0.0846544
TRAF3IP3	9.20148	3.42079	1.5525	2.2034	0.0275667	0.159388
MTND6P22	3.61702	3.41593	1.29844	2.63079	0.00851861	NA
TTLL9	94.9912	3.41156	1.29218	2.64017	0.0082865	0.0794159
ZNF331	12.4048	3.40297	1.31811	2.58171	0.00983111	0.0884087
IRGQ	372.134	3.39561	1.19	2.85345	0.0043248	0.0553589
SLITRK4	32.6087	3.38529	1.66107	2.03802	0.0415479	0.201167
IBTK	2.05682	3.38513	1.52629	2.21789	0.0265625	NA
KLF9	28.7218	3.35751	1.25232	2.68104	0.00733948	0.074062
ABHD14A	22.6055	3.35587	1.53753	2.18264	0.0290621	0.163429
CDH5	207.137	3.34683	1.06479	3.14317	0.00167131	0.0340535
KIAA2013	335.956	3.34609	1.07344	3.11716	0.00182603	0.0357218
IL31RA	34.1673	3.33996	1.47252	2.26819	0.0233177	0.143912
DMGDH	202.537	3.33286	1.03263	3.22755	0.00124855	0.0296661
LRCH2	6.59408	3.32536	1.40462	2.36744	0.0179115	0.124087
KLF3	19.2843	3.32116	0.987941	3.3617	0.000774649	0.0235145
ALCAM	27.7675	3.32072	1.11358	2.98202	0.0028635	0.0445518
SDAD1P1	19.6676	3.31932	1.40031	2.37041	0.0177682	0.123498
KPNA5	101.596	3.31108	1.0108	3.27569	0.00105404	0.0274495
PDE7B	94.6709	3.31017	1.27535	2.5955	0.00944529	0.0857687
CRB1	11.9581	3.30983	1.62784	2.03327	0.0420252	0.202423
HM13	256.765	3.30559	1.15349	2.86573	0.00416052	0.0539056
AP1S3	22.9045	3.30471	1.52951	2.16064	0.0307234	0.169518
WDR87	18.6883	3.28947	1.64138	2.00409	0.0450609	0.210178
ZNF221	3.69062	3.28494	1.55572	2.11152	0.0347278	NA
BIN1	14.2083	3.27123	1.35443	2.41521	0.015726	0.115453
SUGT1P4-STRA6LP	3.31888	3.2669	1.5819	2.06517	0.0389072	NA
MEIS1	35.341	3.26331	1.33549	2.44352	0.0145446	0.110715
CYP4V2	147.575	3.26124	0.865935	3.76615	0.000165784	0.0104295
MME	51.4622	3.25863	1.15053	2.83229	0.00462166	0.0580596
AL160272.1	10.5529	3.23851	1.40247	2.30914	0.0209356	0.136398
PMAIP1	37.8846	3.23308	1.30183	2.48348	0.0130105	0.103652
AHNAK	9.98115	3.22749	1.21736	2.65121	0.00802045	0.0779204
RPS6P25	5.29666	3.19834	1.41919	2.25364	0.0242187	NA
AC114316.1	33.1849	3.19458	1.36614	2.3384	0.0193666	0.130698
ZNF254	23.932	3.18984	1.12293	2.84065	0.0045022	0.0570893
ORC6	1263.17	3.18321	1.00872	3.15569	0.00160119	0.0333092
RF00017	176.977	3.18053	1.29937	2.44775	0.014375	0.110032
AC022858.1	14.1239	3.16981	1.37774	2.30073	0.0214068	0.138077
LINC02227	20.3269	3.1529	1.4928	2.11208	0.0346799	0.181229
PCDH17	5.70541	3.15032	1.37435	2.29222	0.0218931	NA
AC007406.5	3.72931	3.14934	1.16339	2.70704	0.00678864	NA
MTCYBP19	5.96944	3.14832	1.35495	2.32357	0.0201484	NA
HIVEP2	7.77947	3.14716	1.57878	1.99341	0.0462162	0.213949
SHLD3	6.27559	3.14403	1.29143	2.43454	0.0149109	0.111843
ADGRL1	261.978	3.14388	1.17258	2.68117	0.0073365	0.074062
LINC01192	16.6437	3.13656	1.17761	2.66351	0.00773302	0.0760217
SEPT7P8	3.88152	3.13373	1.48631	2.1084	0.0349964	NA
SLC27A5	117.682	3.10244	1.39406	2.22546	0.0260501	0.154366
ZNF791	80.0758	3.10213	1.17207	2.64671	0.00812785	0.0785349
CTDSPL	941.776	3.10156	0.983788	3.15267	0.00161786	0.0333517
TPTE	5.64353	3.10143	1.26543	2.45089	0.0142502	NA
PPIAP29	1.96123	3.08595	1.56762	1.96856	0.0490033	NA
SOGA1	14.0094	3.08177	1.56104	1.97417	0.048362	0.218843
CXCL14	110.186	3.07832	1.31943	2.33306	0.019645	0.131207
AFF3	156.077	3.07113	0.978294	3.13927	0.00169367	0.0344123
TNFSF4	19.4126	3.06469	1.53265	1.9996	0.0455433	0.211816
AC132825.1	15.2272	3.04798	1.37597	2.21516	0.0267494	0.156477
ODC1-DT	64.0235	3.04172	1.29275	2.35291	0.0186274	0.127547
BX322784.1	13.7845	3.0359	1.39434	2.1773	0.0294583	0.164785
MAML2	20.0714	3.03528	1.0703	2.83591	0.0045695	0.0577457
LMO3	776.581	3.0255	0.896593	3.37445	0.000739647	0.0229677
GOLGB1	5.68557	3.00829	1.04789	2.87081	0.0040942	NA
CCNG2	314.614	3.00755	0.78267	3.84267	0.000121702	0.00887348
NAP1L1P1	7.21246	3.00201	0.908894	3.30292	0.000956826	0.0259285
MAB21L1	8.54238	2.98581	1.00698	2.96511	0.00302578	0.0457386
WIPF3	13.9739	2.9804	1.12637	2.64602	0.00814445	0.0785607
FAM49A	21.8699	2.97954	1.48964	2.00018	0.0454808	0.211599
CHST11	104.826	2.9759	1.34287	2.21607	0.0266868	0.156337
RHOBTB1	14.8416	2.97531	1.13028	2.63236	0.00847936	0.0807956
AL022334.1	6.37651	2.97316	1.3166	2.25821	0.0239325	0.14619
MIDN	295.293	2.96536	1.19395	2.48365	0.0130042	0.103652
SRSF8	43.842	2.96289	1.02384	2.89391	0.00380475	0.0512539
VPS36	257.431	2.95325	0.964411	3.06223	0.00219697	0.0396215
LINC01695	26.2145	2.94662	1.14187	2.58053	0.00986482	0.0885213
AC084824.1	27.4728	2.94398	0.859334	3.42588	0.000612801	0.0212466
SMARCA1	84.6293	2.94202	1.05477	2.78926	0.00528279	0.0624116
ZNF720	105.762	2.92511	0.967016	3.02488	0.00248731	0.0418984
C15orf41	122.937	2.92331	1.09213	2.67671	0.00743497	0.0743668
IRX5	1.6665	2.92234	1.48937	1.96213	0.0497475	NA
LINC02351	174.886	2.91917	1.04347	2.79755	0.00514917	0.0617496
FAT3	31.2941	2.91783	1.13889	2.56199	0.0104073	0.0912728
CYP1B1	4.44041	2.91475	1.30603	2.23176	0.0256308	NA
UBXN6	159.27	2.91411	1.18106	2.46737	0.0136111	0.106891
FUCA2	7.32809	2.91294	1.34216	2.17034	0.0299808	0.166456
CARHSP1	93.8263	2.91054	1.17563	2.47572	0.0132966	0.105251
KCTD12	39.6814	2.9081	1.37523	2.11463	0.0344614	0.180751
ZNF326	40.4506	2.90805	1.17607	2.47268	0.0134105	0.105801
SLC47A1	42.4657	2.90706	0.986842	2.94582	0.00322095	0.0474968
MOV10	87.7163	2.9005	1.14518	2.5328	0.0113156	0.0958077
GDPD4	13.9621	2.89887	1.27162	2.27966	0.0226278	0.142191
NEDD4	44.9186	2.89036	1.08555	2.66256	0.00775481	0.0761354
ZDHHC20	26.6658	2.88576	1.01534	2.84216	0.00448091	0.0569164
FTX	53.4014	2.88413	1.04378	2.76315	0.00572465	0.0653
PLP2	3.52462	2.87954	1.2629	2.2801	0.022602	NA
SCN3A	54.5087	2.87836	1.2207	2.35797	0.0183754	0.126307
UBE4A	23.7421	2.86864	1.03184	2.78013	0.00543373	0.06329
CRACR2A	37.004	2.85118	1.35536	2.10363	0.0354106	0.182818
AC018697.1	47.3883	2.84496	1.01839	2.7936	0.00521248	0.0619767
ZIC2	16.5918	2.84333	1.25229	2.27051	0.0231768	0.143411
EPDR1	34.5747	2.83529	1.16191	2.4402	0.0146792	0.110894
VCAN	340.782	2.83243	1.13109	2.50416	0.0122744	0.100038
F3	169.401	2.82987	1.34585	2.10267	0.0354949	0.183022
VASH2	2.56914	2.82797	1.2126	2.33215	0.0196926	NA
NTM	49.7868	2.82563	1.21696	2.32189	0.020239	0.133615
IKZF4	45.6257	2.82473	1.09861	2.57118	0.0101351	0.0896255
MTND2P21	4.9382	2.81316	1.16059	2.42392	0.0153541	NA
PTEN	7.58827	2.81201	1.10609	2.54231	0.0110123	0.0942987
CHL1	28.0247	2.81162	0.908476	3.09488	0.00196895	0.0374982
NPR3	62.7146	2.81133	1.20424	2.33454	0.0195677	0.131207
LYPD5	35.4289	2.80345	1.18969	2.35645	0.0184507	0.126702
ENC1	26.6107	2.79255	1.17397	2.37873	0.0173724	0.121986
Z95114.2	37.0053	2.78734	1.24142	2.24529	0.0247494	0.149567
FAM241A	85.0605	2.76911	1.23675	2.23902	0.0251547	0.151295
INHBA	171.097	2.76591	1.14714	2.41113	0.0159033	0.116525
MON1B	293.57	2.76179	0.868455	3.18012	0.00147214	0.0321065
PLCB4	30.364	2.76154	1.30765	2.11183	0.0347009	0.181229
REEP3	35.6738	2.75987	0.981427	2.8121	0.00492197	0.0601061
EBF1	1521.65	2.7533	0.856527	3.2145	0.00130672	0.0302743
FGFR2	224.108	2.7521	1.04736	2.62765	0.00859763	0.0813493
CKAP4	337.748	2.743	1.04477	2.62546	0.00865308	0.0816662
AL035078.1	98.791	2.73997	1.12688	2.43147	0.0150375	0.112453
MROH8	19.0228	2.7289	1.06985	2.55074	0.0107495	0.0929045
SLC25A48	82.9101	2.7194	1.16054	2.34322	0.0191181	0.12955
AC096577.1	33.5459	2.71559	1.24506	2.1811	0.029176	0.163698
SPARC	187.538	2.7039	1.08102	2.50126	0.0123752	0.10031
MTND4P24	66.8658	2.69321	1.10411	2.43926	0.0147173	0.110894
PKD2	9.68915	2.6931	1.35403	1.98896	0.0467058	0.215333
PITRM1-AS1	10.7915	2.69168	0.9723	2.76836	0.00563392	0.0647096
WTAP	1322.77	2.68698	0.793042	3.3882	0.000703536	0.0224077
AC010210.1	82.5977	2.68378	1.09963	2.44062	0.014662	0.110894
MIR17HG	3.52856	2.67722	1.05575	2.53584	0.0112177	NA
SERPINI1	68.4578	2.66549	0.969195	2.75021	0.00595562	0.0665045
MTCO1P43	30.2463	2.65999	1.10839	2.39987	0.0164009	0.118536
CXCL6	55.4866	2.65788	1.28423	2.06963	0.0384869	0.193004
JRKL	37.6619	2.65706	0.907386	2.92825	0.00340874	0.0483622
COL1A2	16.0758	2.63292	1.3168	1.99948	0.045556	0.211816
HSD17B11	44.9667	2.6259	1.14689	2.28959	0.0220449	0.140374
MT-TR	14.2359	2.62578	1.20181	2.18486	0.0288988	0.163275
ZNF462	102.549	2.61875	0.971947	2.69433	0.00705303	0.0729128
FSIP1	3.76154	2.61098	1.13802	2.29432	0.021772	NA
DBF4P1	1.77591	2.60808	1.31114	1.98917	0.0466823	NA
ID4	85.0055	2.59784	1.10048	2.36065	0.0182429	0.125622
ACBD5	7.446	2.59323	1.08659	2.38658	0.0170061	0.120797
MSRB2	35.6492	2.59049	1.21962	2.12401	0.0336695	0.178417
ZFC3H1	206.71	2.58868	0.767388	3.37336	0.000742565	0.0230102
TPM4	55.6309	2.58557	0.859352	3.00875	0.00262329	0.0428005
F2RL1	47.9756	2.5755	1.11254	2.31497	0.0206146	0.135075
SDC3	217.341	2.56962	1.24696	2.0607	0.0393312	0.195591
HAS2	34.3584	2.56587	0.927637	2.76603	0.00567436	0.0650736
KIF21A	65.7569	2.5627	1.15744	2.21412	0.0268208	0.156813
ARRDC4	19.9279	2.56269	0.867404	2.95443	0.00313242	0.0466383
PLCB3	26.5199	2.56186	1.27618	2.00744	0.0447025	0.209683
PYROXD1	44.34	2.55744	1.06454	2.40239	0.0162881	0.11795
LSM12	51.7347	2.557	1.03841	2.46242	0.0138004	0.107328
TSC22D3	49.4779	2.55453	1.07332	2.38002	0.0173118	0.121947
UBAC2	209.923	2.55068	0.806078	3.1643	0.00155455	0.0328909
GASK1B	132.554	2.54934	1.12496	2.26616	0.0234414	0.144383
PAPPA	38.8924	2.5482	1.14156	2.23221	0.0256013	0.152936
TRIB1	25.5726	2.54454	1.29318	1.96766	0.0491067	0.220746
PANK1	208.835	2.54412	0.939635	2.70756	0.00677798	0.071304
MBNL2	118.005	2.52039	1.02961	2.44791	0.0143686	0.110032
AC008957.1	49.3768	2.51939	1.26619	1.98974	0.0466194	0.215213
AC015813.6	9.87908	2.51775	1.23077	2.04567	0.0407889	0.198811
MEF2C	16.9567	2.51709	1.13249	2.22261	0.0262422	0.15483
CALD1	40.1311	2.51033	1.22726	2.04548	0.0408075	0.198811
ZNF644	79.8669	2.50164	0.880385	2.84153	0.00448977	0.0569803
BIRC3	23.0633	2.4906	1.01713	2.44865	0.0143392	0.109965
TFRC	69.2437	2.48181	0.878067	2.82644	0.00470681	0.0586242
AC010342.1	1.72699	2.48159	1.26194	1.96648	0.0492428	NA
SLC13A4	144.914	2.46559	0.993518	2.48168	0.0130764	0.104093
SOWAHC	62.8269	2.463	1.22832	2.00518	0.0449439	0.210038
MBD5	372.809	2.46299	1.03134	2.38815	0.0169336	0.120624
RALYL	63.1069	2.4597	0.904907	2.71818	0.00656425	0.0703434
TCP1P3	2.43781	2.45099	1.19789	2.0461	0.040747	NA
ZNF483	211.938	2.44609	1.02347	2.38998	0.0168491	0.120247
MARK2	159.833	2.44435	1.21368	2.014	0.0440094	0.208085
SV2C	27.7976	2.4432	1.19647	2.04202	0.04115	0.199825
SPRY2	25.7984	2.43013	1.14123	2.1294	0.0332209	0.176853
AL390728.6	27.3638	2.42859	0.994798	2.44129	0.0146348	0.110894
MTHFD2	221.125	2.42177	1.12792	2.14712	0.0317835	0.172915
ATP6V1A	143.345	2.42008	0.957754	2.52683	0.0115097	0.0963916
AC008073.3	23.7652	2.41894	1.08577	2.22786	0.0258897	0.153856
ZNF429	8.17296	2.41543	0.85127	2.83745	0.00454761	0.057518
SH3D19	233.639	2.41333	1.15133	2.09613	0.0360708	0.185006
FYTTD1	404.732	2.40531	0.920236	2.6138	0.0089542	0.0830847
SLC44A1	39.6379	2.40351	0.723218	3.32335	0.000889431	0.0250557
SNHG15	28.2404	2.39276	1.07432	2.22723	0.025932	0.153977
AHDC1	77.7562	2.39102	1.08555	2.20259	0.0276237	0.159514
KLF7	77.1949	2.38362	1.02461	2.32636	0.0199995	0.132665
VEGFA	26.5485	2.37439	1.12714	2.10657	0.0351549	0.182135
SH3BGRL	26.5993	2.36914	1.16755	2.02915	0.0424428	0.203512
NPM1P39	6.06023	2.36363	0.876019	2.69815	0.00697265	NA
SKIL	260.941	2.36223	0.740291	3.19095	0.00141808	0.0315116
TMEM267	11.4027	2.35994	1.17845	2.00258	0.0452219	0.210856
GALK2	40.8336	2.35452	1.15791	2.03343	0.0420091	0.202423
SGK1	305.276	2.34885	0.706367	3.32525	0.000883397	0.0250279
CAV2	68.3817	2.34175	0.789592	2.96577	0.00301928	0.0457386
AC003681.1	163.364	2.32601	0.886694	2.62324	0.00870985	0.0818902
ST13P12	6.01616	2.32394	1.15605	2.01024	0.0444056	NA
ERCC8	47.0291	2.32172	0.760444	3.05311	0.00226482	0.040332
SPANXA2-OT1	4.36175	2.31384	1.15134	2.0097	0.0444628	NA
ZNF823	98.4839	2.3135	0.751521	3.07843	0.00208096	0.0388092
PLIN2	22.5299	2.31197	0.918382	2.51744	0.0118213	0.0976289
PSMA3-AS1	93.129	2.298	0.929478	2.47236	0.0134225	0.105801
SNTB1	27.2528	2.29799	1.16712	1.96894	0.0489602	0.220498
AC008758.4	45.3498	2.29675	1.08028	2.12608	0.0334969	0.177813
EDIL3	15.0746	2.29143	1.16023	1.97499	0.0482692	0.21849
COL15A1	58.8757	2.27549	1.09788	2.07263	0.038207	0.192315
ZNF165	36.9448	2.26852	0.974967	2.32677	0.0199778	0.132656
VEZT	76.5463	2.26107	1.02799	2.19951	0.0278418	0.160077
RFX7	40.1836	2.2563	0.801182	2.81621	0.0048594	0.0597344
HNRNPLL	161.017	2.24703	0.817132	2.7499	0.00596132	0.0665174
LINC02328	72.5908	2.236	0.881019	2.53798	0.0111496	0.0948735
HMGCS1	177.299	2.23093	0.927538	2.40522	0.0161627	0.117384
NAP1L4P3	3.7298	2.22777	1.10625	2.0138	0.044031	NA
ZNF140	72.3954	2.2243	0.862094	2.58011	0.00987674	0.0885514
SHPRH	52.5433	2.21991	0.864296	2.56846	0.0102153	0.0902726
RBBP6	73.7737	2.21331	0.929124	2.38215	0.0172121	0.121753
SNHG17	84.9968	2.21045	0.932622	2.37015	0.0177809	0.123527
GPR176	30.4445	2.2054	1.10946	1.98781	0.0468329	0.215597
AC091951.3	11.1025	2.20376	0.761999	2.89207	0.00382713	0.0513465
SPRYD7	186.43	2.19904	0.970387	2.26614	0.0234426	0.144383
ZCCHC3	464.386	2.19722	0.751084	2.9254	0.00344017	0.0485475
POSTN	13.8429	2.19176	0.819236	2.67537	0.00746471	0.0745669
IL6ST	335.678	2.1708	0.783966	2.769	0.00562278	0.0646315
KPNA4	84.4663	2.17048	0.780648	2.78035	0.00543001	0.06329
SGCE	42.3466	2.16835	0.995082	2.17907	0.0293263	0.16417
RCN1	16.406	2.16604	1.07831	2.00874	0.0445643	0.209492
RBPJ	540.169	2.1632	0.75735	2.85627	0.00428646	0.0550577
CEPT1	25.2788	2.15298	0.969863	2.21988	0.0264267	0.155647
GJA1	1094.91	2.15099	1.02701	2.09442	0.0362224	0.185591
FAM126A	185.267	2.14351	0.763322	2.80814	0.00498288	0.0605518
LNX1	67.8161	2.13329	1.08578	1.96476	0.0494416	0.221437
PTHLH	43.4597	2.12972	0.96687	2.20269	0.0276164	0.159514
TRPC6	12.8632	2.12897	0.844039	2.52236	0.0116572	0.0971581
SLC38A2	243.643	2.12823	0.924904	2.30102	0.0213903	0.138077
XIRP2	22.4886	2.12709	1.05655	2.01324	0.044089	0.208383
SPRED1	72.2936	2.1265	0.73027	2.91193	0.00359201	0.0497168
SCARB1	77.2101	2.12164	1.07379	1.97584	0.0481731	0.218453
BTBD1	21.4259	2.11653	0.934637	2.26454	0.0235408	0.144702
BEX1	38.4227	2.10948	1.07329	1.96544	0.0493634	0.221154
GREB1	163.388	2.10184	0.672477	3.12552	0.00177489	0.035102
VIM	409.056	2.09775	0.895929	2.34142	0.0192106	0.129999
FBXL17	25.6607	2.08631	0.796381	2.61974	0.00879961	0.0822784
HMGB1P46	74.4409	2.08202	0.789441	2.63733	0.00835616	0.0798263
HMGN5	13.3739	2.07635	0.982103	2.11419	0.0344991	0.180761
CENPC	393.03	2.07441	0.898961	2.30756	0.0210235	0.136773
ARL6IP6	12.8033	2.063	0.975679	2.11443	0.034479	0.180761
HELLS	459.149	2.05872	0.695752	2.95899	0.00308648	0.0463162
ROCK1P1	4.60762	2.05472	1.02932	1.9962	0.0459124	NA
HSPA13	101.052	2.0482	0.799344	2.56235	0.0103965	0.0912728
FN1	1118.77	2.04582	0.625425	3.27108	0.00107136	0.0275745
SFRP4	81.6369	2.03832	1.03831	1.96312	0.0496325	0.221825
AL121768.1	32.7925	2.03763	0.88	2.31549	0.0205862	0.135013
REEP5	21.6963	2.03326	0.827134	2.4582	0.0139636	0.108256
TUBB8P9	189.1	-2.00045	0.733348	-2.72783	0.00637521	0.0690683
ABHD12	75.4675	-2.00072	0.732134	-2.73272	0.00628137	0.0683461
HCN4	13.3752	-2.00093	0.792725	-2.52412	0.0115988	0.0968673
CUTA	12.342	-2.00138	0.803964	-2.48938	0.0127965	0.10275
GRHPR	276.417	-2.00358	0.52614	-3.80807	0.000140056	0.00949099
DYSF	37.1572	-2.00379	0.78849	-2.5413	0.0110442	0.0944087
MGMT	175.059	-2.00439	0.860326	-2.3298	0.0198165	0.132044
VAT1	53.644	-2.00463	0.666304	-3.00858	0.0026247	0.0428005
MEI1	66.5516	-2.00638	0.977725	-2.05209	0.0401609	0.197016
RELT	19.2671	-2.00763	0.883382	-2.27266	0.0230468	0.143009
RPS27	7.32306	-2.0099	0.993634	-2.02278	0.0430956	0.205582
MIIP	45.058	-2.01031	0.916123	-2.19437	0.0282087	0.160886
MRPL41	31.7604	-2.01105	0.746414	-2.69428	0.00705403	0.0729128
TMEM250	37.7194	-2.01148	0.834557	-2.41024	0.0159421	0.116694
NCKAP5	30.3324	-2.01156	0.980151	-2.0523	0.0401406	0.197016
AIP	57.0127	-2.0135	0.82264	-2.4476	0.0143809	0.110032
BX322562.1	47.847	-2.01358	0.917392	-2.19489	0.0281713	0.160886
INPP5E	77.6958	-2.0141	0.597178	-3.37269	0.000744364	0.023018
CCNQ	38.5042	-2.01468	0.607846	-3.31446	0.000918217	0.025527
RFX1	16.1026	-2.01611	0.774434	-2.60334	0.00923209	0.084712
HIP1	181.182	-2.01793	0.798226	-2.52801	0.011471	0.0963916
NCAPD2	38.8001	-2.01863	0.781777	-2.58211	0.00981982	0.088367
INPP5K	35.4122	-2.02133	0.867116	-2.33109	0.0197484	0.13178
SELENOW	166.549	-2.02333	0.750116	-2.69736	0.00698914	0.0725446
USP35	51.2778	-2.02381	0.590335	-3.42825	0.000607487	0.0211184
PPM1F	58.8452	-2.02384	0.869135	-2.32856	0.0198821	0.132198
BCL2L1	46.5254	-2.025	0.629866	-3.21497	0.0013046	0.0302743
GRK5	58.1649	-2.02516	0.633241	-3.19808	0.00138344	0.0310834
NCAPG2	35.2175	-2.02667	0.664728	-3.04887	0.00229706	0.0404337
EIF3K	55.1585	-2.02775	0.704211	-2.87946	0.00398351	0.0523483
HEXA	71.8889	-2.02852	0.731982	-2.77127	0.00558384	0.0642833
GBP2	13.6844	-2.02885	0.865009	-2.34546	0.0190034	0.129204
UQCRC1	118.728	-2.02931	0.76715	-2.64525	0.00816296	0.0786795
ABCA1	83.7592	-2.0296	0.660655	-3.0721	0.00212561	0.0392202
SERGEF	23.1229	-2.03053	0.901568	-2.25223	0.024308	0.147695
AP3D1	61.5516	-2.03069	0.528405	-3.84305	0.000121514	0.00887348
XPO6	273.48	-2.03121	0.607607	-3.34296	0.000828887	0.0241011
GTF3C5	94.803	-2.03129	0.792957	-2.56167	0.0104172	0.0913051
LMF2	40.6486	-2.03232	0.781789	-2.59958	0.00933375	0.0851026
LINC02315	5.8161	-2.03293	0.967438	-2.10136	0.0356098	NA
SMARCD2	30.3083	-2.03304	0.898616	-2.26242	0.0236717	0.145344
TIMM10	12.0481	-2.03306	0.831586	-2.44479	0.0144935	0.110438
MEN1	57.045	-2.0337	0.547523	-3.71437	0.000203712	0.0117687
BCAT2	110.456	-2.03536	0.669026	-3.04228	0.00234797	0.0408943
WWC1	43.9238	-2.0367	0.925499	-2.20065	0.0277605	0.159758
POLR2F	168.706	-2.03673	0.697106	-2.92169	0.00348138	0.0488011
ANGPT1	15.4103	-2.03864	0.817277	-2.49443	0.0126159	0.10182
CAMTA2	23.516	-2.04046	0.930457	-2.19297	0.0283098	0.16121
GRK6	6.34222	-2.04095	0.831551	-2.45439	0.0141124	0.108817
TACC3	2159.65	-2.04122	0.803986	-2.53888	0.0111208	0.0948689
TCEA2	26.1883	-2.04141	0.706791	-2.88827	0.00387364	0.0516277
NTN1	56.3301	-2.04262	0.720704	-2.83421	0.00459397	0.0579073
GSTK1	44.9083	-2.04275	0.734283	-2.78197	0.00540298	0.0632289
KLHL35	14.4688	-2.04401	0.653861	-3.12607	0.00177161	0.035102
GPR156	8.15375	-2.04502	0.978363	-2.09025	0.0365954	0.186968
RAB8A	24.6094	-2.04586	0.897754	-2.27886	0.0226752	0.14232
IQCH-AS1	30.2008	-2.0464	0.80349	-2.54689	0.0108688	0.0933923
CENPT	27.3649	-2.04778	0.806841	-2.53802	0.0111483	0.0948735
ELK1	54.9738	-2.04821	0.838567	-2.44251	0.0145855	0.110868
RFNG	80.3557	-2.04867	0.806226	-2.54106	0.0110517	0.094419
IDH3G	13.0015	-2.04887	0.839853	-2.43955	0.0147054	0.110894
CEP131	17.8714	-2.04986	1.01385	-2.02185	0.0431918	0.205836
TUBB8P10	206.219	-2.05037	0.889624	-2.30476	0.0211801	0.13721
AC073316.1	45.3675	-2.05046	0.700368	-2.9277	0.00341484	0.0483622
GIPC1	92.9595	-2.05209	0.689143	-2.97774	0.00290379	0.0448971
ZMYND19	50.6637	-2.05283	0.568026	-3.61398	0.000301538	0.0145482
AC068631.1	64.0915	-2.05325	0.859158	-2.38984	0.0168559	0.120247
KLHL3	20.3489	-2.05392	0.921931	-2.22784	0.025891	0.153856
TMEM229B	114.864	-2.05635	0.737956	-2.78655	0.00532727	0.0627279
SYNGR3	55.9504	-2.05701	0.673425	-3.05455	0.00225398	0.040332
BICDL1	75.9122	-2.05715	0.783373	-2.62601	0.0086392	0.0816472
KDM6B	66.6138	-2.05844	0.847992	-2.42743	0.0152062	0.113145
ARNT2	26.4715	-2.05852	0.944446	-2.17961	0.0292868	0.16401
TTLL1	26.8882	-2.05877	0.925569	-2.22433	0.0261262	0.154575
AL391650.1	26.6012	-2.05927	0.762084	-2.70215	0.00688925	0.0718745
TKT	16.2166	-2.06136	0.926355	-2.22523	0.0260655	0.154366
MAP2K7	56.9677	-2.06575	0.862707	-2.3945	0.0166429	0.119761
MRPL51	105.733	-2.06757	0.6047	-3.41917	0.000628122	0.0213643
MED1	89.2971	-2.06924	0.752566	-2.74958	0.00596724	0.0665174
SIL1	42.188	-2.07195	0.750234	-2.76173	0.00574954	0.0654578
TCL1A	4240.63	-2.07246	0.864514	-2.39725	0.0165186	0.119155
AGPAT2	61.8191	-2.07284	0.832145	-2.49096	0.0127399	0.102484
CRAMP1	93.5805	-2.07561	0.681289	-3.0466	0.00231447	0.0405482
SETD1A	17.9625	-2.07655	0.840521	-2.47055	0.0134906	0.106112
BICRA	65.4364	-2.07762	0.595048	-3.49151	0.000480303	0.018547
LYRM9	18.0564	-2.07764	0.891852	-2.32958	0.0198285	0.132044
STK32C	6.4069	-2.0783	1.0308	-2.01621	0.0437781	0.207489
AC004477.3	20.4994	-2.07859	0.968595	-2.14599	0.0318741	0.172964
POMGNT1	58.372	-2.08026	0.776904	-2.67763	0.00741442	0.0743541
PSMB3	142.953	-2.08041	0.846949	-2.45636	0.0140353	0.108511
AUP1	25.5	-2.08047	0.759643	-2.73875	0.0061674	0.067496
EIF4E1B	196.74	-2.08058	0.758463	-2.74315	0.00608526	0.0671954
ASPSCR1	27.8015	-2.08117	0.822198	-2.53122	0.0113665	0.0960055
ACTL8	2708.85	-2.0826	0.909094	-2.29085	0.021972	0.140322
LIMD1	27.3888	-2.08498	0.974291	-2.13999	0.0323553	0.174448
DHX30	106.032	-2.08614	0.637448	-3.27265	0.00106545	0.0275129
TPI1	118.89	-2.08813	0.659093	-3.16818	0.00153394	0.0327656
PELP1	107.744	-2.08858	0.847699	-2.46382	0.0137464	0.107161
NDUFB11	44.8828	-2.08905	0.733266	-2.84896	0.0043862	0.0560484
MAN1C1	27.002	-2.0909	0.856059	-2.44247	0.0145872	0.110868
SLC6A17	6.76517	-2.09128	0.92167	-2.26901	0.0232675	0.143781
TAOK2	27.4247	-2.09501	0.65197	-3.21334	0.00131199	0.0303167
PDLIM2	120.135	-2.09544	0.678539	-3.08817	0.00201394	0.0379188
INO80	60.243	-2.09662	0.737342	-2.84348	0.00446234	0.0567775
PDRG1	108.789	-2.09673	0.72663	-2.88555	0.00390725	0.0518276
HAPLN3	25.0042	-2.09712	0.773872	-2.7099	0.00673033	0.0712325
RAX2	36.2171	-2.09713	0.781322	-2.68408	0.007273	0.073893
NENF	125.465	-2.09839	0.912874	-2.29867	0.021524	0.138472
MPZL3	37.3313	-2.09892	0.872378	-2.40597	0.0161295	0.117351
ANKHD1	10.2842	-2.10199	0.833772	-2.52107	0.0117	0.0971581
CAPN10	28.658	-2.10381	0.785527	-2.67821	0.00740172	0.0743541
SH3GLB2	25.7363	-2.10427	0.702341	-2.99607	0.0027348	0.0437863
EIF6	74.848	-2.10443	0.68284	-3.08187	0.00205703	0.0385615
AC091027.3	10.3782	-2.10808	0.915935	-2.30156	0.0213603	0.138015
ODF3L2	13.4922	-2.10877	0.747734	-2.82022	0.00479906	0.0592867
CRELD2	183.916	-2.10902	0.69084	-3.05284	0.00226688	0.040332
GRN	80.0355	-2.10932	0.738922	-2.85459	0.00430927	0.0552553
NME3	6.53059	-2.10945	1.07022	-1.97104	0.0487193	0.220058
LINC00937	31.3831	-2.11257	0.696185	-3.03449	0.00240943	0.0413687
TIMM17B	66.0654	-2.11344	0.92847	-2.27626	0.0228304	0.142439
TMEM208	15.8532	-2.114	0.786664	-2.68729	0.00720334	0.0736402
EHD1	38.1799	-2.11505	0.454256	-4.65608	3.22e-06	0.00143119
GOLGA2	57.9827	-2.11611	0.810062	-2.61229	0.00899382	0.0833232
PABPC1L	187.052	-2.11636	0.620551	-3.41045	0.000648548	0.0214844
CRY2	22.7492	-2.11662	0.716834	-2.95274	0.00314968	0.0468484
ZNF580	16.211	-2.11845	0.891288	-2.37684	0.0174618	0.122167
LMNB2	60.2957	-2.12028	0.793247	-2.67292	0.00751948	0.0748438
SSR4	81.4591	-2.12276	0.726797	-2.92071	0.00349235	0.0488666
NUP62	389.757	-2.1234	0.634398	-3.34711	0.000816592	0.0240039
NIT1	20.2406	-2.12445	0.940503	-2.25885	0.0238929	0.146068
COPE	88.7357	-2.12588	0.9064	-2.34541	0.0190062	0.129204
RPL8	347.782	-2.12705	0.767428	-2.77166	0.00557706	0.064255
AC008267.5	4.42294	-2.12816	1.02469	-2.07687	0.0378133	NA
NISCH	148.593	-2.12923	0.6532	-3.25969	0.00111533	0.0282624
ISY1	16.982	-2.12972	0.89581	-2.37743	0.0174338	0.122167
RPL36	635.161	-2.13026	0.931807	-2.28616	0.0222451	0.140945
RPL34	182.946	-2.13178	0.648077	-3.28939	0.00100406	0.0266685
PARVB	34.7738	-2.13181	0.889634	-2.39628	0.0165623	0.119318
TSPAN9	23.3729	-2.13208	0.818679	-2.60429	0.0092064	0.0846329
ATP8B1	77.5315	-2.1329	0.792265	-2.69216	0.00709919	0.0731762
CCDC24	12.2459	-2.13315	0.836491	-2.55012	0.0107685	0.0929605
SSTR3	14.5695	-2.13411	1.03947	-2.05308	0.040065	0.196806
AC023157.3	12.5351	-2.13556	0.956449	-2.2328	0.0255624	0.15282
PRKAR1B	8.50663	-2.13822	0.867546	-2.46467	0.0137138	0.107035
TVP23A	32.4384	-2.13898	0.935018	-2.28764	0.0221586	0.140695
MYO1H	75.4473	-2.13923	0.644317	-3.32015	0.000899683	0.0251539
SHD	1026.5	-2.14049	0.820499	-2.60877	0.00908678	0.0837921
SORL1	14.8296	-2.14122	0.861572	-2.48525	0.0129461	0.103416
UBALD2	33.6788	-2.14153	0.855352	-2.50368	0.012291	0.10004
SLCO4A1-AS1	2.76338	-2.14213	1.08935	-1.96642	0.0492498	NA
CYB5R3	67.7178	-2.14288	0.633819	-3.38091	0.000722468	0.0227047
DIPK1B	22.8089	-2.14382	0.744408	-2.8799	0.00397807	0.0523483
AC139099.2	75.191	-2.14498	1.05505	-2.03306	0.0420465	0.202456
MRPL43	27.7212	-2.14694	0.58441	-3.6737	0.000239067	0.0128371
B4GALT3	129.911	-2.14918	0.709556	-3.0289	0.00245443	0.0417075
AC005062.1	38.6863	-2.15249	0.811715	-2.65178	0.00800676	0.0778383
SMC5-AS1	13.7074	-2.15253	1.07999	-1.99311	0.0462498	0.214039
LINC00674	6.92143	-2.15263	1.03781	-2.0742	0.0380611	0.19171
NECTIN1	41.2318	-2.15471	0.676179	-3.1866	0.00143954	0.0317212
UBALD1	47.4684	-2.15511	0.835814	-2.57845	0.00992437	0.0887643
LEMD2	29.4761	-2.15606	0.696063	-3.0975	0.00195158	0.0372629
SOST	6.9945	-2.15658	0.945756	-2.28027	0.0225917	0.142084
AC079305.3	10.8786	-2.15866	1.02144	-2.11335	0.0345711	0.180933
TOLLIP	41.3907	-2.15875	0.556847	-3.87673	0.00010587	0.00815915
HIST1H1A	45.6387	-2.16009	1.07879	-2.00232	0.0452502	0.210856
TMEM94	55.5362	-2.16053	0.774132	-2.7909	0.00525611	0.0623581
GRAMD4	38.9946	-2.16097	0.639574	-3.37876	0.000728126	0.0227047
MGRN1	110.576	-2.16237	0.784927	-2.75487	0.00587148	0.0660609
PLEKHJ1	39.5798	-2.16365	0.757619	-2.85586	0.0042921	0.0550825
COMMD1	217.588	-2.16553	0.590764	-3.66565	0.000246713	0.0129212
DLST	44.8597	-2.16578	0.47258	-4.58288	4.59e-06	0.00166375
GTF2F1	66.9937	-2.16842	0.793374	-2.73317	0.00627287	0.0683074
SLC4A11	54.1221	-2.16857	0.858207	-2.52686	0.0115088	0.0963916
PLAAT3	212.045	-2.1702	0.610016	-3.55761	0.00037425	0.0165758
TMEM11	226.076	-2.17105	0.623134	-3.48409	0.000493814	0.018867
PLIN5	168.899	-2.17108	0.46414	-4.67763	2.9e-06	0.00143119
TMEM101	73.1503	-2.17122	0.911768	-2.38133	0.0172501	0.121753
FGD3	23.5688	-2.1733	0.931311	-2.3336	0.0196169	0.131207
KCTD7	27.3573	-2.17416	1.07625	-2.02013	0.0433695	0.206293
YBX2	213.449	-2.17536	0.853267	-2.54945	0.0107894	0.0930868
CYBC1	32.3904	-2.17541	0.810834	-2.68294	0.00729789	0.073893
TMEM115	69.4941	-2.17582	0.794234	-2.73952	0.00615293	0.0674739
EP400P1	33.5904	-2.17726	0.701189	-3.1051	0.00190217	0.0366488
TRAPPC2L	80.6621	-2.17792	0.727511	-2.99367	0.00275647	0.0440385
TBC1D2	55.6797	-2.17849	0.814648	-2.67415	0.00749195	0.0746885
PES1	26.5015	-2.17971	0.809417	-2.69294	0.0070826	0.0731573
KCNJ8	14.7681	-2.18029	1.0081	-2.16277	0.0305591	0.16891
COX4I1	254.755	-2.18071	0.620946	-3.51192	0.000444883	0.0180305
CEP250	85.1321	-2.18131	0.810643	-2.69084	0.00712724	0.0733638
CELF2-AS1	32.0297	-2.18151	0.894151	-2.43976	0.014697	0.110894
KATNB1	34.1101	-2.18206	0.752279	-2.90061	0.00372443	0.0507319
DMAC2	62.6756	-2.18332	0.638377	-3.42011	0.000625968	0.0213643
NELFE	14.0225	-2.18336	0.899117	-2.42834	0.0151681	0.112977
POP7	93.7727	-2.18601	0.631125	-3.46368	0.000532847	0.0196431
CLPP	77.7068	-2.18602	0.79529	-2.74871	0.00598304	0.0666106
H3F3C	8.757	-2.18666	0.908444	-2.40704	0.0160822	0.11727
MFSD12	10.843	-2.1867	1.08949	-2.00709	0.0447398	0.209792
BLOC1S1	30.4952	-2.18732	0.894241	-2.44601	0.0144448	0.110185
EXOC3L2	43.6707	-2.18762	0.74349	-2.94236	0.00325722	0.0475445
ECSIT	51.7042	-2.18822	0.693133	-3.157	0.00159399	0.0332058
GANAB	24.2553	-2.18829	1.05918	-2.06603	0.0388257	0.19392
CSMD3	26.6872	-2.18831	0.941637	-2.32395	0.0201284	0.13324
CLPTM1	38.7807	-2.18848	0.744827	-2.93824	0.00330083	0.0476665
C17orf99	7.89696	-2.18901	1.00233	-2.18391	0.0289686	0.163275
COX6A1	81.6551	-2.18945	0.652639	-3.35477	0.000794321	0.0237244
ADRA2B	77.6475	-2.18998	1.0348	-2.11633	0.0343165	0.180291
PRR36	22.0488	-2.19086	0.989055	-2.21511	0.0267528	0.156477
MARVELD1	13.2625	-2.19141	0.988646	-2.21658	0.0266519	0.156317
ZNF764	46.6969	-2.19147	0.707228	-3.09868	0.00194385	0.037226
SNAI3	61.9966	-2.1917	0.860486	-2.54705	0.0108637	0.0933923
EMG1	53.9632	-2.19197	0.647362	-3.38601	0.000709178	0.0224105
PLEKHO2	11.5249	-2.19274	0.903604	-2.42666	0.0152386	0.113215
ATP6V0B	405.063	-2.19322	0.813346	-2.69654	0.00700629	0.0726471
MUC12	28.6365	-2.19337	1.0677	-2.05429	0.0399481	0.196556
PREX1	73.3208	-2.19518	0.766592	-2.86356	0.00418915	0.054182
FASN	8.98707	-2.19629	0.869252	-2.52664	0.0115159	0.0963916
RPTOR	20.6745	-2.19655	0.965445	-2.27517	0.0228955	0.142489
LRPAP1	82.2602	-2.19801	0.580248	-3.78805	0.000151832	0.00986181
ACYP1	26.6598	-2.19963	0.8962	-2.45439	0.0141123	0.108817
NUBP2	17.4261	-2.20019	0.765613	-2.87376	0.00405615	0.0528294
EDF1	81.2003	-2.20083	0.843175	-2.61016	0.00904986	0.0835553
ZNF526	77.9445	-2.20142	0.873265	-2.5209	0.0117055	0.0971581
PIAS4	81.4587	-2.20187	0.691959	-3.18208	0.00146219	0.0320485
SVIL-AS1	44.0123	-2.20241	0.957819	-2.2994	0.0214824	0.138379
RRBP1	37.0232	-2.20242	0.868127	-2.53698	0.0111812	0.0949798
AC008736.2	9.73524	-2.20266	1.10795	-1.98804	0.0468068	0.215566
TMEM125	14.6732	-2.20351	0.776231	-2.83872	0.00452942	0.0573855
GCN1	157.8	-2.20354	0.619578	-3.55652	0.000375805	0.0165758
ZNF777	25.2555	-2.2038	0.838363	-2.6287	0.00857123	0.0812589
GALNT2	62.526	-2.20689	0.803594	-2.74628	0.00602762	0.0667571
HTR5BP	15.4261	-2.20692	0.815027	-2.70779	0.00677324	0.071304
ATG13	74.1295	-2.20727	0.751315	-2.93788	0.00330468	0.047667
GPX1	139.256	-2.20944	0.707249	-3.124	0.00178413	0.035102
SHISA8	64.7649	-2.21099	0.98409	-2.24673	0.024657	0.149206
THAP8	35.5023	-2.21133	0.82247	-2.68865	0.00717422	0.0735678
ORMDL3	39.3167	-2.21199	0.609255	-3.63065	0.000282711	0.0140637
NALCN-AS1	12.3476	-2.2128	0.675711	-3.27478	0.00105745	0.0274495
SIRT7	64.5173	-2.21409	0.562935	-3.93311	8.39e-05	0.00738677
LINC01989	19.5893	-2.21432	0.816206	-2.71294	0.00666887	0.070971
FIZ1	8.37498	-2.21482	0.952626	-2.32496	0.0200739	0.132997
CD37	12.2833	-2.21526	1.04172	-2.12654	0.0334586	0.177674
EIF2B5	34.6011	-2.21614	0.753434	-2.94138	0.00326752	0.0476015
SHISA5	18.0478	-2.21712	0.739447	-2.99836	0.0027144	0.0436003
MRPL54	17.7448	-2.21807	0.773347	-2.86814	0.00412889	0.0536359
PXMP2	10.0022	-2.21863	1.01231	-2.19164	0.0284055	0.161631
C22orf34	6.67268	-2.22033	1.04676	-2.12115	0.0339092	0.179135
SPAG7	49.3636	-2.22104	0.730899	-3.03877	0.00237544	0.0411798
TSR3	17.8215	-2.22381	1.08784	-2.04424	0.0409303	0.199279
SDK2	45.3317	-2.22513	0.710389	-3.13227	0.00173457	0.034771
CDK11B	20.3719	-2.22588	1.04918	-2.12155	0.0338754	0.17912
RALGDS	13.6778	-2.2266	1.01918	-2.1847	0.0289107	0.163275
ERCC2	51.4479	-2.23079	0.633211	-3.52299	0.000426715	0.0178861
AL353597.2	19.8696	-2.23148	0.78969	-2.82576	0.00471682	0.0586242
NR1H3	27.8612	-2.23153	0.78195	-2.8538	0.00431999	0.0553449
AL139424.1	34.1949	-2.23207	0.906487	-2.46233	0.0138038	0.107328
ZFPM1	16.93	-2.23216	0.976552	-2.28576	0.0222684	0.140945
GTF3C1	192.181	-2.23248	0.923136	-2.41837	0.0155903	0.114758
BARHL2	27.4753	-2.23605	0.879294	-2.54301	0.0109902	0.0942178
NOP53	176.244	-2.23783	0.687212	-3.25639	0.00112839	0.0284469
SNHG6	21.9108	-2.23821	1.00845	-2.21945	0.0264561	0.15566
CRCP	37.0194	-2.23825	0.938302	-2.38543	0.0170592	0.121058
TRAF2	107.762	-2.24034	0.778904	-2.87627	0.00402406	0.0526311
SYN3	14.0154	-2.24093	1.07292	-2.08862	0.0367417	0.187373
TCTA	13.2711	-2.24194	0.994533	-2.25426	0.0241799	0.147134
ZNF587	48.0099	-2.24276	0.816228	-2.74771	0.00600126	0.0666541
LYPD9P	55.5598	-2.24548	0.866772	-2.59063	0.00958003	0.0867804
ASB6	123.574	-2.24737	0.653479	-3.43908	0.000583693	0.0207397
PHYKPL	14.1612	-2.24848	1.05516	-2.13095	0.0330935	0.176681
DMAC1	72.4538	-2.2508	0.654414	-3.4394	0.000582996	0.0207397
PSMB6	87.3042	-2.2528	0.580729	-3.87927	0.000104771	0.008159
TSSC2	7.43357	-2.25294	0.950631	-2.36994	0.017791	0.123541
GRIPAP1	55.7369	-2.25344	0.915685	-2.46093	0.0138577	0.107634
GRASP	19.2218	-2.25361	1.06868	-2.10877	0.0349643	0.18186
ISOC2	11.1709	-2.25363	1.08907	-2.06932	0.0385157	0.193004
NAGPA	39.7486	-2.25449	0.593216	-3.80046	0.000144427	0.00952219
PAQR7	24.1699	-2.25582	0.885927	-2.54628	0.0108877	0.0935006
COX6B1	277.638	-2.25664	0.68172	-3.31022	0.000932237	0.0256769
RBM42	107.226	-2.25796	0.665217	-3.39432	0.000688004	0.0221023
EFNA3	20.7056	-2.25846	0.833003	-2.71123	0.00670346	0.0711873
FLAD1	61.8187	-2.25911	0.761756	-2.96567	0.00302028	0.0457386
SRRM2	163.458	-2.26184	0.768674	-2.94253	0.00325542	0.0475445
FAM83E	13.2619	-2.26278	0.992294	-2.28035	0.0225867	0.142084
RPS19	492.685	-2.2628	0.869992	-2.60095	0.00929667	0.084993
ATP6AP1L	32.8959	-2.26494	0.484694	-4.67293	2.97e-06	0.00143119
PLLP	59.6864	-2.26543	0.806333	-2.80954	0.00496116	0.060436
AC010503.4	8.14882	-2.26572	1.15251	-1.9659	0.0493103	0.221049
WFS1	69.0215	-2.26729	0.648341	-3.49707	0.000470399	0.0184124
UBXN11	162.758	-2.26791	0.885155	-2.56217	0.0104022	0.0912728
DHRS12	10.1788	-2.2714	0.933456	-2.43332	0.0149611	0.11205
ZER1	12.3618	-2.27142	0.913922	-2.48536	0.012942	0.103416
AAAS	80.889	-2.27169	0.783387	-2.89983	0.00373362	0.0507319
PGPEP1	134.872	-2.27584	0.547775	-4.15471	3.26e-05	0.00494343
THAP4	114.325	-2.27613	0.729563	-3.11986	0.00180939	0.0354584
SFSWAP	45.1299	-2.2763	0.805164	-2.82713	0.00469672	0.0586242
FIRRE	28.2468	-2.27645	1.05967	-2.14826	0.031693	0.172738
ARL2	21.6682	-2.2798	0.852434	-2.67446	0.00748501	0.0746693
DES	13.8012	-2.27981	1.05532	-2.16031	0.030749	0.169518
SGTA	61.4536	-2.27988	0.943125	-2.41736	0.0156334	0.115001
PACS1	110.061	-2.28007	0.73335	-3.10911	0.00187651	0.0363427
WDR4	33.4776	-2.28155	0.879184	-2.59507	0.00945712	0.0858238
CAD	91.5854	-2.28197	0.822512	-2.77439	0.00553061	0.0640174
MBD6	22.9916	-2.28256	0.850743	-2.68301	0.00729619	0.073893
TBC1D17	15.6886	-2.28268	1.00296	-2.27595	0.0228492	0.142439
TMEM271	22.8297	-2.28278	0.910343	-2.50761	0.0121552	0.0996125
ZNHIT1	183.463	-2.28416	0.788461	-2.89699	0.00376768	0.0510386
GRM4	16.6208	-2.28445	0.725942	-3.14687	0.00165028	0.0338553
NDUFA2	93.0201	-2.285	0.647525	-3.52882	0.00041742	0.0177391
SLC3A2	96.316	-2.28502	0.811567	-2.81557	0.00486912	0.0598046
SPTBN5	8.53492	-2.28503	0.903354	-2.52949	0.0114227	0.0962391
EXTL3	205.166	-2.28929	0.691912	-3.30864	0.000937496	0.0256802
PPARGC1B	54.5848	-2.29131	0.83998	-2.72781	0.00637561	0.0690683
ENDOV	23.3784	-2.29352	0.771835	-2.97151	0.00296338	0.0453004
SPINDOC	115.924	-2.29483	0.645099	-3.55733	0.000374647	0.0165758
ECI1	49.4816	-2.29536	0.729036	-3.14849	0.00164116	0.0337629
RAMP1	12.2513	-2.29624	0.979364	-2.34463	0.0190462	0.129347
NUDT1	38.1218	-2.29741	0.992713	-2.31427	0.0206529	0.135155
RPL37A	557.932	-2.29869	0.823731	-2.79058	0.00526136	0.0623581
ZNF425	47.1873	-2.29898	0.758255	-3.03194	0.0024299	0.0414524
PITX1	19.8905	-2.29933	0.87815	-2.61838	0.00883473	0.0823357
SNCB	24.9652	-2.3003	1.07673	-2.13637	0.0326489	0.174999
DLL3	70.1855	-2.30054	0.687739	-3.34508	0.000822579	0.0240847
TAF1	63.2897	-2.30086	0.83493	-2.75575	0.00585582	0.0660345
AC012325.1	7.50667	-2.30167	1.04219	-2.20849	0.0272102	0.158549
MORC2	28.8083	-2.30169	0.848109	-2.71391	0.00664943	0.0708711
GADD45GIP1	120.339	-2.30222	0.926512	-2.48482	0.0129616	0.103484
WDR54	11.5203	-2.30506	1.09385	-2.10729	0.0350927	0.181997
NLRP12	92.4534	-2.30513	0.637968	-3.61323	0.000302405	0.0145482
CEP164	139.278	-2.30544	0.785184	-2.93618	0.00332279	0.047695
PPP2R1A	135.943	-2.30797	0.792933	-2.91068	0.00360648	0.0497617
NPHP4	61.0345	-2.30969	0.90443	-2.55376	0.0106567	0.0925098
NDUFAF8	6.56689	-2.31082	0.937225	-2.4656	0.0136784	0.106909
TRANK1	72.1982	-2.31172	0.795558	-2.90578	0.0036634	0.0502072
CTSH	19.749	-2.31184	1.10337	-2.09525	0.0361487	0.185278
LSM14B	132.975	-2.31293	0.753478	-3.06967	0.00214296	0.0393511
DPP3	29.1436	-2.31303	0.617393	-3.74645	0.000179355	0.0109333
CIRBP	404.182	-2.31333	0.611549	-3.78273	0.000155115	0.00998783
ZP1	170.984	-2.31403	0.758913	-3.04913	0.00229504	0.0404337
C2CD3	37.0262	-2.31468	0.756813	-3.05847	0.00222474	0.0399647
CLTCL1	5.32421	-2.31569	1.08411	-2.13604	0.0326764	NA
EIF3B	85.4892	-2.31578	0.830875	-2.78715	0.00531733	0.06272
COMMD4	62.095	-2.31829	0.793496	-2.92161	0.00348227	0.0488011
LINC02668	14.6039	-2.31936	1.06782	-2.17205	0.0298517	0.166201
SMIM26	48.765	-2.32003	0.779854	-2.97495	0.00293035	0.0450734
RAB20	83.0896	-2.32028	0.665138	-3.48842	0.000485877	0.0186743
CYB561D2	14.3546	-2.32082	1.05724	-2.19518	0.0281508	0.160886
PTPN23	31.3255	-2.32169	0.83612	-2.77674	0.00549067	0.0636542
MRPL12	9.92837	-2.32169	1.17276	-1.97968	0.0477395	0.217645
PHKG2	33.5239	-2.32233	0.804217	-2.88769	0.00388084	0.0516773
CC2D1B	22.5268	-2.32276	0.945569	-2.45647	0.014031	0.108511
LITAFD	7.41749	-2.32397	1.07762	-2.15658	0.0310387	0.170547
TUBA4A	1543.07	-2.32433	0.897089	-2.59097	0.00957057	0.0867475
ARRDC1-AS1	5.97272	-2.32506	1.17982	-1.9707	0.048758	NA
OR10AH1P	126.137	-2.3254	0.577452	-4.02701	5.65e-05	0.00579474
ABCC6	23.4532	-2.3293	0.973108	-2.39367	0.0166806	0.119862
EFTUD2	224.339	-2.32989	0.714166	-3.26239	0.00110476	0.0281855
DVL1	28.1522	-2.32995	0.801206	-2.90805	0.0036369	0.0499956
SSUH2	9.00895	-2.33074	1.1871	-1.96338	0.0496017	0.221769
SPHKAP	35.2795	-2.33221	0.867245	-2.68922	0.00716192	0.0735678
TRMT2A	6.67249	-2.33503	1.10203	-2.11884	0.0341039	0.179689
ACTN3	18.8725	-2.33519	1.0682	-2.1861	0.0288085	0.163051
RTN4R	6.11191	-2.33632	1.06668	-2.19027	0.028505	NA
KRT7	4.4765	-2.33839	1.13136	-2.06689	0.0387449	NA
AGTRAP	63.4348	-2.34029	0.85458	-2.73853	0.00617148	0.067496
MYDGF	47.1023	-2.34062	0.648995	-3.60654	0.000310311	0.0148072
TMEM54	48.2851	-2.34073	0.98459	-2.37737	0.0174365	0.122167
HPCAL1	25.3954	-2.34103	0.814338	-2.87477	0.00404324	0.0527074
AL158077.2	10.0961	-2.34332	1.17087	-2.00135	0.0453543	0.211202
ST14	397.382	-2.34377	0.784417	-2.98791	0.00280888	0.0443517
MRPS21	126.579	-2.34485	0.665509	-3.52339	0.000426066	0.0178861
RND2	3.38924	-2.34576	1.04616	-2.24226	0.0249446	NA
LSM10	90.8093	-2.34608	0.597594	-3.92588	8.64e-05	0.00740964
GRK2	11.9184	-2.34703	1.14285	-2.05366	0.0400089	0.19666
ESPL1	190.537	-2.34774	0.599654	-3.91515	9.03e-05	0.00754953
CAVIN3	14.9527	-2.3482	0.938927	-2.50095	0.0123862	0.100345
SNX8	21.0275	-2.35107	1.01948	-2.30615	0.0211023	0.136944
BOLA1	28.1251	-2.3511	0.781714	-3.00763	0.00263295	0.0428005
CBX4	41.3529	-2.35153	0.831898	-2.82671	0.00470295	0.0586242
KCNH3	14.6264	-2.35231	1.03315	-2.27683	0.0227964	0.142439
NDUFB9	224.179	-2.35276	0.635923	-3.69976	0.000215805	0.0121674
UROD	56.9789	-2.355	0.846491	-2.78208	0.00540123	0.0632289
TRAPPC9	30.0818	-2.35569	0.855592	-2.75329	0.00590004	0.0661819
LHFPL3-AS2	14.5856	-2.35663	1.06952	-2.20346	0.0275625	0.159388
DMKN	42.6671	-2.35669	0.66142	-3.56308	0.000366529	0.0164706
PTOV1	41.2514	-2.3585	0.803971	-2.93356	0.00335103	0.0478801
KMT5A	29.6156	-2.35861	0.865888	-2.72393	0.00645111	0.0695821
P2RX4	47.656	-2.36055	0.89205	-2.64621	0.00813992	0.0785607
FARSA	42.3132	-2.36198	0.617198	-3.82695	0.000129743	0.0091028
RNH1	2.62478	-2.36486	1.18623	-1.99359	0.0461968	NA
MAU2	48.0039	-2.36524	0.820209	-2.8837	0.00393031	0.0519869
B3GAT1	6.22306	-2.36676	0.792617	-2.986	0.00282649	0.044441
AC015722.2	11.8322	-2.37012	1.15385	-2.0541	0.0399664	0.196572
AC021613.1	39.5163	-2.37159	0.946473	-2.50572	0.0122204	0.0999262
ZGLP1	37.3514	-2.3718	0.844424	-2.80877	0.00497308	0.060482
GAL	28.1337	-2.37307	1.0223	-2.3213	0.0202706	0.133621
ST3GAL4	27.571	-2.3734	0.84802	-2.79875	0.00513002	0.0616847
LAMA5	21.9046	-2.3744	0.888021	-2.67381	0.00749942	0.0747129
PRR11	32.5204	-2.37529	0.967189	-2.45587	0.0140545	0.108539
DBF4B	20.7426	-2.37563	1.02795	-2.31104	0.0208309	0.135894
ENKD1	40.2306	-2.37627	0.728765	-3.26069	0.00111142	0.0282586
AL662907.2	16.7604	-2.38008	1.07845	-2.20694	0.0273184	0.158848
FAAP20	8.31791	-2.38134	1.07923	-2.20652	0.0273479	0.158895
MGAT5B	104.719	-2.38196	0.720223	-3.30725	0.000942172	0.0257608
TOP1MT	23.9536	-2.3831	0.80987	-2.94258	0.00325494	0.0475445
AL139317.5	18.1608	-2.39083	1.09612	-2.18119	0.0291696	0.163698
TMEM258	140.551	-2.39346	0.7935	-3.01634	0.00255849	0.0424721
CIB1	71.5217	-2.39566	0.891634	-2.68682	0.00721367	0.0736402
REEP4	35.688	-2.3961	0.696002	-3.44266	0.000576025	0.0206453
CSNK1G2	27.3515	-2.3962	0.587897	-4.07588	4.58e-05	0.00554534
AC007527.1	6.23461	-2.39622	1.09862	-2.18111	0.029175	0.163698
SNX21	32.8136	-2.3964	0.630022	-3.80367	0.000142568	0.00952219
ZDHHC8	28.0888	-2.39739	0.813856	-2.94572	0.00322202	0.0474968
LINC01227	10.3056	-2.39803	0.90017	-2.66397	0.0077224	0.0760078
C7orf26	86.4668	-2.3989	0.659718	-3.63625	0.000276639	0.0139866
DPH1	4.10272	-2.39931	1.18793	-2.01974	0.0434109	NA
TMEM160	21.3458	-2.40185	1.08005	-2.22383	0.0261596	0.154588
ATXN7L2	21.7425	-2.40452	1.02762	-2.3399	0.0192887	0.130291
SLC35C1	43.3577	-2.40525	0.832473	-2.88928	0.00386127	0.051509
STARD9	52.4187	-2.40657	0.888921	-2.7073	0.00678332	0.071304
SMPD1	25.6948	-2.40668	0.978698	-2.45907	0.0139299	0.108082
COX17	115.542	-2.40758	0.675964	-3.5617	0.000368465	0.0165077
POLR2E	74.3208	-2.41043	0.640859	-3.76125	0.000169069	0.0105219
RGMA	90.9597	-2.41228	0.581622	-4.14751	3.36e-05	0.00499934
LYPLA2	9.68915	-2.41352	0.910611	-2.65044	0.00803862	0.078046
SIVA1	119.81	-2.41569	0.897148	-2.69263	0.0070891	0.0731737
ADAMTSL5	18.4976	-2.41571	1.19553	-2.02062	0.043319	0.206119
GGT7	6.23406	-2.41844	0.898724	-2.69097	0.00712439	0.0733638
FTCD	343.533	-2.41852	0.868755	-2.7839	0.00537101	0.0629538
AC009108.5	4.69212	-2.4199	1.08213	-2.23623	0.0253368	NA
TAF1C	18.7415	-2.42019	0.793738	-3.0491	0.00229528	0.0404337
ABLIM2	23.6661	-2.42049	0.982095	-2.46462	0.0137158	0.107035
CPT1C	19.464	-2.42053	0.870765	-2.77977	0.00543971	0.0633101
NSUN5	82.8163	-2.42105	0.598787	-4.04325	5.27e-05	0.00572598
AC073284.1	43.495	-2.42134	0.788569	-3.07054	0.00213669	0.0392845
RBM38	100.678	-2.42213	0.620723	-3.90211	9.54e-05	0.0077361
ZNF646	9.21991	-2.42421	1.06053	-2.28586	0.0222626	0.140945
PRDX5	133.569	-2.42478	0.858281	-2.82516	0.00472574	0.0586242
OOEP-AS1	6.15227	-2.42614	1.21757	-1.99261	0.0463045	NA
FAM207A	12.1393	-2.42668	1.05953	-2.29035	0.0220011	0.140374
CINP	31.7038	-2.42784	1.21941	-1.99099	0.0464822	0.214847
AC004803.1	14.1924	-2.42852	1.16366	-2.08697	0.0368909	0.187981
SNTA1	29.1547	-2.42853	0.707274	-3.43365	0.00059552	0.0209404
FBXO41	7.96723	-2.43033	1.14955	-2.11416	0.0345019	0.180761
H2AFX	93.0772	-2.43079	0.818368	-2.97029	0.00297523	0.0453418
MAJIN	25.2295	-2.43162	0.968078	-2.5118	0.0120117	0.0986537
DEGS2	143.292	-2.43225	0.873035	-2.78597	0.00533682	0.0627279
APEH	14.5976	-2.43845	0.892175	-2.73315	0.00627322	0.0683074
AC007773.1	5.78433	-2.44108	1.02634	-2.37843	0.0173867	NA
CABLES1	33.1618	-2.44214	1.07337	-2.27521	0.0228932	0.142489
CYP2E1	15.8089	-2.44399	1.08701	-2.24836	0.0245531	0.14882
NACC1	17.4708	-2.44524	1.02264	-2.3911	0.0167981	0.120247
TMEM134	27.9736	-2.44587	0.838081	-2.91841	0.00351819	0.0490539
NRDE2	47.7138	-2.44792	0.999812	-2.44838	0.01435	0.109965
ADAD2	24.4102	-2.44958	1.05791	-2.31548	0.0205869	0.135013
XRCC1	31.0428	-2.44992	0.752704	-3.25483	0.0011346	0.0284947
SNAPC2	46.6489	-2.45079	0.731728	-3.34932	0.000810109	0.0239407
ZNF418	25.469	-2.45208	1.22328	-2.00452	0.0450147	0.210153
CHMP1A	37.1248	-2.4555	0.873275	-2.81183	0.004926	0.0601061
MAPK8IP3	8.71402	-2.45835	1.12227	-2.19051	0.0284873	0.161861
GRAMD2A	62.463	-2.45873	0.74567	-3.29734	0.000976056	0.0262857
HSD11B1-AS1	26.4206	-2.46076	0.87689	-2.80624	0.00501233	0.0605633
RHBDF2	60.4052	-2.46133	0.576477	-4.26961	1.96e-05	0.00364065
SNRPD2	142.626	-2.46565	0.774036	-3.18544	0.00144535	0.0318019
GGA1	27.3764	-2.46734	1.15995	-2.12711	0.0334106	0.177482
PRKD2	110.227	-2.46812	0.664573	-3.71384	0.000204137	0.0117687
INTS5	15.0742	-2.46814	0.939971	-2.62576	0.00864558	0.0816472
ATP5IF1	7.14004	-2.46875	1.04271	-2.36763	0.0179023	0.124081
PTPN5	13.4889	-2.46882	0.747479	-3.30287	0.000957023	0.0259285
WNK2	8.24853	-2.47006	0.90976	-2.71507	0.0066261	0.0707514
ACSF3	14.9251	-2.47009	1.20711	-2.04628	0.0407287	0.198729
UBA1	93.4435	-2.47014	0.833704	-2.96285	0.00304809	0.0459344
BPHL	12.0049	-2.47049	1.18618	-2.08273	0.0372757	0.189138
ADCY2	22.3471	-2.47065	0.975483	-2.53274	0.0113173	0.0958077
UPF1	49.3859	-2.47227	0.755237	-3.27351	0.00106221	0.0274771
ZFYVE19	26.6884	-2.47396	0.894792	-2.76485	0.00569498	0.0651337
NCAPH2	6.13948	-2.47431	0.974449	-2.53919	0.011111	NA
PFKL	7.89686	-2.47585	0.93189	-2.6568	0.00788863	0.0772452
HOXA4	9.36185	-2.47666	0.993832	-2.49203	0.0127017	0.102304
PLPPR2	2.6347	-2.47706	1.0699	-2.31523	0.0206004	NA
NOP14-AS1	13.4062	-2.47734	1.00328	-2.46925	0.0135397	0.106443
PPCDC	39.2064	-2.47801	0.682407	-3.63128	0.000282015	0.0140637
GPAT4	84.5285	-2.47822	0.791152	-3.13242	0.00173374	0.034771
CIZ1	36.4598	-2.48078	0.809481	-3.06465	0.00217926	0.0396014
HEIH	36.1242	-2.48228	0.814451	-3.04779	0.00230527	0.0404825
AC121764.3	13.0527	-2.483	1.15558	-2.14871	0.0316575	0.172608
TCF7	51.1064	-2.48306	0.631886	-3.9296	8.51e-05	0.00740964
RARRES2	235.697	-2.48399	1.12738	-2.20332	0.027572	0.159388
MYBBP1A	32.0838	-2.4858	0.746539	-3.32977	0.000869179	0.0248619
SPINT2	31.6199	-2.4867	0.997088	-2.49396	0.0126326	0.101896
DGAT2	27.852	-2.48686	0.919441	-2.70476	0.00683547	0.0716515
C19orf57	26.4724	-2.48692	0.625744	-3.97434	7.06e-05	0.00664384
AIF1L	9.73589	-2.4893	1.21662	-2.04608	0.0407482	0.198729
VPS16	24.8828	-2.48931	0.964481	-2.58098	0.00985204	0.0885213
ROBO4	29.3777	-2.49063	0.929432	-2.67973	0.00736808	0.0742931
NUDCD3	65.8994	-2.49109	0.923923	-2.69621	0.00701336	0.0726471
POLM	6.96204	-2.49544	1.26514	-1.97246	0.0485571	0.219592
SBF1	4.54054	-2.49714	1.02492	-2.43643	0.014833	NA
LINC01399	6.53622	-2.50027	1.24481	-2.00855	0.0445845	0.209492
PWWP3A	41.9119	-2.50093	0.830644	-3.01083	0.00260535	0.0427728
NT5C	8.99336	-2.50113	1.13657	-2.20059	0.0277648	0.159758
SNX11	57.6133	-2.50172	0.922963	-2.71053	0.00671749	0.0712325
FAM32A	75.3026	-2.50273	0.762671	-3.28153	0.00103246	0.0272766
LINC01498	182.304	-2.50466	0.607914	-4.12009	3.79e-05	0.00512106
LRP5	19.9896	-2.50727	1.06438	-2.35562	0.0184919	0.126926
ATP13A1	39.7044	-2.50747	1.07426	-2.33415	0.019588	0.131207
XAB2	46.2014	-2.50793	1.15517	-2.17105	0.0299274	0.166407
EXTL1	5.52861	-2.51179	1.16866	-2.14929	0.0316117	NA
BUD23	69.0981	-2.51477	0.643175	-3.90993	9.23e-05	0.00767142
TNK2	23.0412	-2.51851	0.856587	-2.94017	0.00328036	0.0476598
GLG1	178.126	-2.51976	0.733431	-3.43558	0.000591285	0.0208902
FAM217B	23.323	-2.52301	1.26995	-1.9867	0.0469552	0.215759
MKNK2	341.185	-2.52531	0.804324	-3.13966	0.00169143	0.0344123
DPP10-AS1	28.2137	-2.52612	1.28775	-1.96166	0.0498021	0.222316
DAGLB	57.1272	-2.52821	0.808999	-3.1251	0.00177742	0.035102
MAP3K6	15.778	-2.52839	1.01982	-2.47925	0.0131658	0.104497
POFUT2	42.8635	-2.53282	0.698847	-3.62428	0.000289763	0.0142626
DNAJC5G	18.7531	-2.53387	0.785951	-3.22396	0.00126431	0.0298032
RPL27A	353.583	-2.53554	0.847288	-2.99253	0.00276674	0.0441018
CCDC18-AS1	21.4807	-2.53594	1.21328	-2.09015	0.0366041	0.186968
CPTP	4.06014	-2.53721	1.17711	-2.15546	0.0311258	NA
TSC22D4	23.8486	-2.53927	1.28381	-1.97792	0.0479379	0.217914
GTPBP3	23.9182	-2.53929	0.980995	-2.58849	0.00963991	0.0871635
AC010536.1	2.4538	-2.53995	1.20926	-2.10042	0.0356916	NA
NOC4L	15.6277	-2.54757	0.968148	-2.63138	0.00850382	0.0808733
METTL26	23.517	-2.54957	1.05592	-2.41454	0.015755	0.115552
ITGBL1	13.6417	-2.55049	1.22248	-2.08633	0.0369487	0.188082
ACD	68.503	-2.55124	0.755077	-3.37878	0.000728076	0.0227047
RPS19P3	8.18204	-2.55142	1.22705	-2.07931	0.0375889	0.189911
KCNH2	13.2962	-2.55287	1.03284	-2.47169	0.0134474	0.105936
AP1M2	120.266	-2.55526	0.885522	-2.8856	0.00390671	0.0518276
TSNAXIP1	16.3711	-2.55572	1.12053	-2.2808	0.0225603	0.142084
PGS1	72.152	-2.55669	0.567862	-4.50231	6.72e-06	0.00204045
LIFR-AS1	6.78976	-2.5612	1.19859	-2.13684	0.0326107	0.174982
FAU	127.451	-2.56297	0.689347	-3.71797	0.000200833	0.0116687
GFOD2	14.3755	-2.56432	1.07688	-2.38125	0.017254	0.121753
FOXO4	4.29917	-2.56492	0.909447	-2.82031	0.00479769	NA
DDX49	49.3857	-2.56511	1.07788	-2.37977	0.0173236	0.121947
ZNF541	21.3206	-2.56527	0.929755	-2.75908	0.00579642	0.0656766
SIN3B	58.3005	-2.56732	0.676232	-3.79651	0.000146749	0.00961559
UCK1	26.8143	-2.56874	0.897919	-2.86077	0.00422611	0.054518
POMT2	17.6176	-2.56951	1.16933	-2.19741	0.0279909	0.160748
HSPB1	154.984	-2.56994	0.779673	-3.29618	0.0009801	0.0263141
PAGR1	49.4247	-2.57085	0.853404	-3.01247	0.00259129	0.0427396
GVQW3	30.2108	-2.57248	0.990157	-2.59805	0.00937546	0.0851867
SLC25A22	23.1195	-2.57403	0.880276	-2.92412	0.00345437	0.0486201
SAFB	90.0329	-2.57613	0.899925	-2.8626	0.0042018	0.0542984
COX5B	96.1005	-2.57648	0.588751	-4.37618	1.21e-05	0.00276382
MARK4	63.5396	-2.57687	0.79333	-3.24816	0.00116153	0.0290227
DCXR	27.0434	-2.57944	0.768685	-3.35565	0.000791776	0.0237244
ABHD1	14.8242	-2.57973	1.14611	-2.25085	0.0243951	0.148103
AL161757.5	11.4941	-2.57994	0.934395	-2.76108	0.0057611	0.0654626
PLPP4	163.026	-2.58251	0.707087	-3.65232	0.000259879	0.0134373
HID1	13.1512	-2.58315	1.20029	-2.15211	0.0313891	0.171758
MPV17	110.924	-2.58536	1.06906	-2.41834	0.0155913	0.114758
C11orf49	4.76877	-2.58952	1.26363	-2.04927	0.0404356	NA
FAM173A	14.4712	-2.59139	1.0134	-2.55713	0.010554	0.0919088
NSMF	14.2782	-2.59176	1.17731	-2.20142	0.0277062	0.159758
HIGD1C	11.7584	-2.59339	0.874512	-2.96553	0.00302164	0.0457386
RCC1L	36.5499	-2.59492	0.759616	-3.4161	0.000635256	0.0213774
CDA	39.6175	-2.59899	0.781169	-3.32705	0.000877714	0.0250098
KIAA0100	23.6377	-2.60314	0.937868	-2.77559	0.00551012	0.0638298
SMPD4	7.22556	-2.60332	1.2238	-2.12724	0.0334005	0.177482
GFRA3	11.4865	-2.60699	1.16599	-2.23585	0.0253616	0.152107
C19orf38	7.84328	-2.60705	0.885718	-2.94343	0.00324594	0.0475445
CARD19	11.5506	-2.61125	0.874791	-2.985	0.00283579	0.0444711
LIN7B	10.9867	-2.61497	0.985377	-2.65378	0.00795962	0.0774813
SPINK2	16.9523	-2.61525	0.939158	-2.78468	0.00535813	0.0628524
TNIP2	36.0934	-2.61544	0.776418	-3.3686	0.000755502	0.0232176
2020-09-14	15.4873	-2.61698	1.25006	-2.09348	0.0363063	0.18584
MFSD3	6.27007	-2.61987	0.99848	-2.62386	0.00869397	0.0818873
RITA1	15.6951	-2.62299	1.19158	-2.20126	0.0277174	0.159758
C16orf95	4.50925	-2.62346	1.30866	-2.00469	0.0449958	NA
STK40	81.1172	-2.62441	0.644607	-4.07133	4.67e-05	0.00554534
C1QTNF6	63.5865	-2.62599	1.09967	-2.38798	0.0169412	0.120624
MICAL1	14.4633	-2.62613	1.07162	-2.45061	0.0142614	0.109681
PTGDR2	12.5283	-2.62629	1.1829	-2.22022	0.0264039	0.155599
STARD3	56.3509	-2.6281	0.758617	-3.46433	0.000531561	0.0196431
NXN	54.6094	-2.6315	0.829314	-3.1731	0.00150821	0.0325131
AC016074.2	20.0696	-2.6324	0.890705	-2.95541	0.00312253	0.0465376
TFR2	28.5319	-2.63291	0.934222	-2.81829	0.00482798	0.0594465
SWI5	103.716	-2.63434	0.911216	-2.89102	0.00383994	0.0514089
MIER2	61.7258	-2.63744	0.782869	-3.36894	0.000754578	0.0232176
NEUROG1	1.80651	-2.63821	1.19428	-2.20904	0.0271718	NA
LINC01823	45.4277	-2.64028	0.776639	-3.39962	0.000674793	0.0218737
IGSF9	44.2368	-2.64126	0.753015	-3.50758	0.0004522	0.0181294
POLE	52.7752	-2.64175	0.831438	-3.17733	0.00148639	0.0322752
MISP3	34.841	-2.64362	0.97924	-2.69967	0.00694083	0.0721964
WFDC2	267.866	-2.64418	1.00192	-2.63911	0.00831234	0.079561
USP40	42.0355	-2.64541	0.618074	-4.28009	1.87e-05	0.00353718
AC062028.1	32.9837	-2.64552	0.643883	-4.1087	3.98e-05	0.00519153
CNPPD1	36.416	-2.64662	0.807575	-3.27724	0.00104828	0.0274495
ST6GALNAC5	6.47944	-2.64724	1.18949	-2.22554	0.0260452	0.154366
TENM4	34.4557	-2.65218	0.810974	-3.27036	0.0010741	0.0275745
ATG4B	145.654	-2.65267	0.890282	-2.97958	0.00288644	0.0448152
RXRA	16.5907	-2.65393	1.25249	-2.11892	0.0340968	0.179689
ZNF598	13.8033	-2.65402	0.812042	-3.26833	0.00108184	0.0276958
MROH1	37.884	-2.65419	0.829016	-3.20161	0.00136663	0.0309315
LRRC45	7.53093	-2.6548	0.993454	-2.67229	0.00753363	0.0748532
CHAC1	49.3021	-2.65568	0.637655	-4.16477	3.12e-05	0.00482894
AC006296.1	7.1595	-2.65678	1.2656	-2.09922	0.0357972	0.184174
ELP6	35.3239	-2.65843	0.997201	-2.66589	0.00767844	0.0756853
VASP	26.3713	-2.65971	0.953107	-2.79057	0.00526149	0.0623581
ATP6V0A1	23.4293	-2.6598	1.0604	-2.5083	0.0121315	0.0994728
MRPL55	42.4587	-2.66065	0.706253	-3.76728	0.000165038	0.0104295
MED29	23.7539	-2.66154	0.895585	-2.97184	0.00296019	0.0453004
NOSIP	96.6258	-2.66374	0.913592	-2.91568	0.00354919	0.049232
WRAP53	27.6035	-2.66498	1.02379	-2.60306	0.00923969	0.0847295
CSNK1D	78.3743	-2.6662	0.579201	-4.60325	4.16e-06	0.00159011
SCAND1	37.0718	-2.66937	1.09349	-2.44115	0.0146406	0.110894
AC068875.1	26.4988	-2.67101	0.878598	-3.04008	0.00236513	0.041049
AC022308.1	26.169	-2.67146	0.758609	-3.52153	0.000429064	0.0178861
SPERT	3.82559	-2.67159	1.02156	-2.61522	0.00891706	NA
RAB11B	29.5532	-2.67222	0.759015	-3.52065	0.000430498	0.0178861
SHKBP1	22.1145	-2.67253	1.09631	-2.43776	0.0147786	0.111187
IKBKE	6.423	-2.6729	1.30387	-2.04997	0.040367	0.197554
LAD1	401.019	-2.67303	0.750933	-3.55961	0.0003714	0.0165758
DGCR2	42.3229	-2.67324	0.78695	-3.39697	0.000681375	0.0219367
ABCC3	84.0745	-2.67613	1.03991	-2.57342	0.0100699	0.0894195
GCAT	194.26	-2.67805	0.853997	-3.1359	0.00171329	0.0345773
CCDC137	59.4366	-2.67812	0.913942	-2.93029	0.00338645	0.0481089
AL133334.1	5.34315	-2.68013	1.10526	-2.42488	0.0153135	NA
DAND5	18.2765	-2.68256	1.12183	-2.39124	0.0167917	0.120247
GRWD1	96.6963	-2.68257	0.925405	-2.89881	0.00374581	0.0507887
CCDC58	12.3145	-2.68269	0.926943	-2.89412	0.00380219	0.0512539
MAP4	141.235	-2.68375	0.702774	-3.8188	0.000134102	0.00927736
MT1F	65.0861	-2.68606	0.655894	-4.09527	4.22e-05	0.00536071
AC116362.1	9.20275	-2.68741	1.24684	-2.15537	0.0311325	0.170936
COASY	74.8391	-2.68947	0.800033	-3.3617	0.000774643	0.0235145
NPM3	146.842	-2.6908	0.871897	-3.08615	0.00202765	0.0380799
PHYHD1	29.3848	-2.69287	0.8522	-3.15991	0.0015782	0.0332025
NDUFS5	131.515	-2.69572	0.726801	-3.70903	0.000208055	0.0118567
AC074389.2	19.1871	-2.6977	0.790249	-3.41373	0.000640798	0.0214335
GSTP1	31.0684	-2.69983	0.990425	-2.72594	0.00641193	0.0693104
AC005821.1	9.08327	-2.70378	1.05879	-2.55364	0.0106603	0.0925098
PCSK9	16.8842	-2.70502	0.98921	-2.73452	0.00624713	0.0682231
HCN2	5.84419	-2.70586	1.08395	-2.4963	0.0125495	NA
FRAT1	38.8425	-2.70762	0.653898	-4.14074	3.46e-05	0.00503848
AARS	64.835	-2.7082	0.921423	-2.93915	0.00329116	0.0476598
TRABD	12.7259	-2.71276	0.99482	-2.72689	0.00639352	0.0692119
PAAF1	56.5467	-2.7146	1.07965	-2.51433	0.0119258	0.0981654
PRR5	96.6707	-2.71484	0.924159	-2.93763	0.00330727	0.047667
ATP6V0A4	30.7537	-2.71554	0.924779	-2.93642	0.00332024	0.047695
MED16	123.434	-2.71568	0.997896	-2.72141	0.00650042	0.0699112
CCDC157	20.8545	-2.71746	0.903108	-3.00901	0.00262099	0.0428005
COL6A2	6.90154	-2.71798	1.07456	-2.52938	0.0114265	0.0962391
ATP5MF	78.0629	-2.71921	0.661465	-4.1109	3.94e-05	0.00518784
TCTN2	35.9761	-2.71951	1.15964	-2.34512	0.0190207	0.129244
CTSD	27.702	-2.71962	1.04649	-2.59881	0.00935477	0.0851026
KLHDC4	41.7963	-2.7217	0.843793	-3.22556	0.00125729	0.0297311
AL390879.1	6.70381	-2.72217	1.20355	-2.26178	0.0237111	0.145375
RBFOX3	26.4003	-2.72261	1.00905	-2.6982	0.0069716	0.0724131
TEPSIN	15.3872	-2.72373	0.885405	-3.07625	0.00209622	0.0389718
ZNF552	97.2857	-2.72659	0.879954	-3.09856	0.00194464	0.037226
FUS	188.001	-2.7276	0.66006	-4.13235	3.59e-05	0.00503848
TPM3P9	8.16157	-2.72865	1.27411	-2.14162	0.0322242	0.174106
ARHGAP44	52.0599	-2.72912	0.951882	-2.86708	0.00414275	0.0537221
NDST1	23.3085	-2.72992	0.992513	-2.75052	0.00595012	0.066493
LINC01819	18.7865	-2.73131	0.940348	-2.90458	0.0036775	0.0503072
FAM50A	46.4613	-2.73282	1.02899	-2.65582	0.00791158	0.0773172
SEC31B	7.08422	-2.73658	1.35044	-2.02643	0.0427206	0.20458
SF3B5	76.3947	-2.73987	0.610049	-4.49122	7.08e-06	0.0020653
TRIM11	196.133	-2.74144	0.714524	-3.83674	0.00012468	0.00890268
BATF3	9.55828	-2.74305	1.02256	-2.68254	0.00730649	0.0739189
FCF1	34.1396	-2.74429	0.591063	-4.64297	3.43e-06	0.00143119
ABCA4	22.4319	-2.7471	1.26231	-2.17624	0.0295372	0.164978
SULT2B1	5.84546	-2.74717	1.33887	-2.05185	0.0401843	NA
PAX8	25.9234	-2.74839	0.947991	-2.89917	0.00374152	0.0507769
RPL13AP2	9.29382	-2.74861	1.13189	-2.42833	0.0151685	0.112977
FANCA	28.6915	-2.74945	1.01138	-2.71852	0.00655741	0.0703434
EDA	50.3413	-2.75236	0.935142	-2.94325	0.00324788	0.0475445
PVR	35.5154	-2.75462	0.795386	-3.46325	0.000533691	0.0196431
C2orf81	6.29756	-2.75527	1.30199	-2.11621	0.0343272	0.180291
ARFGAP2	114.164	-2.75659	0.89912	-3.06587	0.00217034	0.0396014
FAM98C	16.7589	-2.75969	0.927279	-2.97612	0.00291924	0.0450443
ADPRHL1	18.0897	-2.75978	0.893955	-3.08715	0.00202084	0.038
AL139161.2	4.89274	-2.75993	1.35479	-2.03715	0.0416345	NA
LIG1	31.7589	-2.76075	1.01106	-2.73054	0.00632305	0.0687027
TXNRD2	24.2308	-2.76186	1.0213	-2.70426	0.00684577	0.0716566
KLF14	9.41931	-2.76332	1.37769	-2.00577	0.0448808	0.210034
NTHL1	25.7847	-2.76347	0.951562	-2.90415	0.00368257	0.0503072
AC021097.2	14.8291	-2.76542	0.858995	-3.21937	0.00128472	0.0299982
POC1A	31.6678	-2.76788	1.02182	-2.70876	0.00675348	0.071304
SURF2	40.6647	-2.7686	0.843836	-3.28097	0.00103452	0.0272828
COX8A	82.4952	-2.7696	0.746271	-3.71125	0.000206237	0.0118439
ATAD3A	8.64882	-2.77074	0.966142	-2.86784	0.00413289	0.053641
ULK1	72.5993	-2.77089	0.722962	-3.8327	0.000126745	0.00897716
TMEM53	17.7177	-2.77102	0.907592	-3.05315	0.0022645	0.040332
MZT2B	9.77843	-2.77116	1.31772	-2.10299	0.0354664	0.183022
DNAJB5-DT	6.10526	-2.77174	0.989578	-2.80093	0.00509556	NA
YIPF2	5.56764	-2.77842	1.25041	-2.22201	0.0262826	NA
MRPL52	86.1552	-2.78114	0.74744	-3.72089	0.000198526	0.0115799
DOK2	23.3721	-2.78723	0.698436	-3.99068	6.59e-05	0.00644717
NBL1	33.3738	-2.78931	0.938594	-2.97179	0.00296066	0.0453004
GTSF1L	10.6633	-2.78958	1.34172	-2.0791	0.0376077	0.189941
SNRNP35	34.77	-2.7909	0.843377	-3.30919	0.000935652	0.0256769
CEP170B	50.8472	-2.79875	0.652199	-4.29126	1.78e-05	0.00350793
UNC13D	30.8633	-2.79965	0.718519	-3.89642	9.76e-05	0.00784898
LDHD	5.55117	-2.80346	1.28013	-2.18998	0.0285253	NA
ZNF577	30.8193	-2.80546	1.10964	-2.52826	0.011463	0.0963916
BCO1	21.3295	-2.80817	1.3723	-2.04632	0.0407247	0.198729
CCDC9	48.1389	-2.80951	0.976954	-2.87578	0.00403031	0.0526311
HLF	4.69362	-2.80976	1.09233	-2.57225	0.0101039	NA
LRRC37A16P	2.09065	-2.81037	1.33056	-2.11217	0.034672	NA
C11orf1	10.0524	-2.81169	1.06445	-2.64145	0.00825516	0.0791779
ACAD9	26.3546	-2.81176	0.69692	-4.03455	5.47e-05	0.00577102
LINC00400	8.016	-2.81179	1.26669	-2.21979	0.0264329	0.155647
IFT140	20.7871	-2.81398	1.18203	-2.38062	0.0172834	0.121893
BCAP31	112.689	-2.81676	0.857627	-3.28436	0.00102215	0.0270523
STK11	219.955	-2.81757	1.01008	-2.78945	0.00527973	0.0624116
LAGE3	98.6219	-2.81893	0.900822	-3.12929	0.00175231	0.0349381
SNF8	81.0218	-2.82047	0.980262	-2.87726	0.00401147	0.0525234
NUDT14	8.27	-2.82095	1.16266	-2.4263	0.0152537	0.113215
FPGS	47.1708	-2.82351	0.92841	-3.04123	0.00235615	0.0409451
AACS	187.769	-2.82352	0.821225	-3.43818	0.000585632	0.0207397
MYL6B	9.70235	-2.82649	1.12209	-2.51896	0.0117703	0.0975544
GBF1	98.3623	-2.82969	0.782062	-3.61825	0.000296603	0.0144172
PRKCSH	36.6793	-2.82979	1.02859	-2.75115	0.00593868	0.0664149
TMEM259	4.46011	-2.83185	1.12508	-2.51704	0.0118347	NA
ATG16L2	5.3774	-2.83198	1.42	-1.99436	0.046113	NA
ZNF98	10.5123	-2.83358	1.23776	-2.28928	0.0220628	0.140374
FAM110A	146.389	-2.83398	0.833927	-3.39835	0.000677924	0.0219205
STIP1	74.987	-2.83554	0.922588	-3.07347	0.00211587	0.0391436
B9D2	13.6701	-2.83562	1.0592	-2.67713	0.00742558	0.0743541
TRAPPC3	43.603	-2.84079	0.780714	-3.63871	0.000274011	0.0139403
REEP2	26.1613	-2.84167	0.595491	-4.77198	1.82e-06	0.00102716
ALG1L15P	123.554	-2.84185	1.33049	-2.13594	0.0326843	0.17508
TMEM205	28.6547	-2.84264	0.985582	-2.88423	0.00392373	0.0519694
ZNF408	51.0267	-2.84285	0.754964	-3.76555	0.000166183	0.0104295
RECQL5	137.763	-2.8444	0.740474	-3.84132	0.000122373	0.00887887
ZBTB45	16.3347	-2.84663	0.884112	-3.21976	0.00128298	0.0299982
AC010327.1	26.5681	-2.84742	0.664598	-4.28443	1.83e-05	0.00353718
PABPN1L	130.95	-2.84929	0.824808	-3.45449	0.000551334	0.0200994
TYW1B	26.6475	-2.85028	0.914459	-3.1169	0.00182764	0.0357218
FRS3	34.195	-2.85175	0.973987	-2.92791	0.00341247	0.0483622
RABL6	54.8415	-2.85197	0.941031	-3.03068	0.00244	0.0415247
CCM2	11.6296	-2.85668	1.44556	-1.97617	0.048135	0.218453
INTS11	17.718	-2.85961	1.18886	-2.40534	0.0161575	0.117384
KDM4B	50.5596	-2.86114	1.22152	-2.34227	0.0191669	0.129762
GAK	95.1937	-2.86158	0.886993	-3.22616	0.00125464	0.0297157
MRPL27	84.3734	-2.86171	0.80721	-3.54519	0.000392333	0.0171131
FER1L4	45.5826	-2.86579	0.962097	-2.97869	0.0028948	0.0448398
SDF4	5.74446	-2.86654	1.03598	-2.76699	0.00565764	NA
NPAS1	63.5966	-2.8674	0.93616	-3.06294	0.00219177	0.0396215
PIGS	58.2022	-2.87121	0.699789	-4.10297	4.08e-05	0.00527552
AC104241.2	21.3681	-2.87284	1.1612	-2.47403	0.0133597	0.10553
KDM4A	32.746	-2.87408	0.681552	-4.21697	2.48e-05	0.00411471
SMIM29	10.5208	-2.87571	1.01488	-2.83354	0.00460359	0.0579087
Z74021.1	4.03717	-2.87752	1.37248	-2.09659	0.0360301	NA
TMEM63C	8.62069	-2.87883	0.956131	-3.01091	0.00260465	0.0427728
EFCAB13	10.0652	-2.87988	1.17041	-2.46057	0.0138716	0.107686
MTCO1P42	5.98638	-2.88034	1.37515	-2.09456	0.0362101	NA
AP3B2	55.4668	-2.88196	0.860559	-3.34894	0.000811221	0.0239407
EVI5L	13.0108	-2.88294	1.39589	-2.0653	0.0388946	0.194127
DOK1	22.5569	-2.88539	0.79134	-3.64621	0.000266138	0.0136974
LINC02018	10.0941	-2.88601	1.25074	-2.30745	0.02103	0.136773
PRKCD	16.661	-2.8874	1.38607	-2.08316	0.0372366	0.189138
MAP3K2-DT	4.81577	-2.88815	1.1119	-2.5975	0.00939064	NA
STK10	24.6984	-2.89042	1.29214	-2.23692	0.0252914	0.151932
GUSB	30.546	-2.89429	0.922239	-3.13833	0.00169911	0.0344123
ARHGEF17	3.2557	-2.89545	1.45995	-1.98325	0.0473397	NA
MVK	28.4944	-2.89552	0.866499	-3.34163	0.000832893	0.024102
TBL3	8.86874	-2.89688	1.26589	-2.28841	0.0221134	0.140562
AC012184.3	4.59416	-2.89963	1.28245	-2.26101	0.0237589	NA
ABCB8	22.0683	-2.90031	0.896879	-3.23377	0.00122166	0.0293553
HSPBP1	40.8305	-2.90033	0.865031	-3.35286	0.000799809	0.0237452
ADARB2	16.1557	-2.9055	1.05747	-2.7476	0.00600332	0.0666541
CD320	31.4929	-2.90571	1.06273	-2.73418	0.0062535	0.0682425
C19orf24	76.4148	-2.90596	0.892083	-3.2575	0.001124	0.0284327
P2RX5-TAX1BP3	19.8703	-2.90655	1.13017	-2.57179	0.0101176	0.0895233
JAG2	43.3843	-2.90855	0.774728	-3.75429	0.000173834	0.0107286
C19orf25	14.7417	-2.90922	1.1292	-2.57637	0.00998446	0.0890603
DUSP23	19.9329	-2.91225	0.9668	-3.01226	0.00259311	0.0427396
CHST13	7.71644	-2.91242	0.900927	-3.23269	0.00122632	0.0294197
SDSL	21.6241	-2.913	1.15821	-2.51508	0.0119006	0.0980123
INTS1	18.8522	-2.91498	0.951059	-3.06498	0.00217684	0.0396014
RRP9	25.51	-2.91524	0.844866	-3.45053	0.000559488	0.0203468
CNN1	68.2224	-2.91899	0.801824	-3.64043	0.000272178	0.0139119
NDUFA11	39.2115	-2.91966	0.944355	-3.0917	0.00199013	0.0377085
ZNF787	36.073	-2.91989	0.841888	-3.46827	0.000523826	0.0194785
THRA	29.3183	-2.92102	0.768685	-3.80002	0.000144683	0.00952219
LAMTOR2	46.4181	-2.92296	0.807788	-3.61847	0.000296347	0.0144172
TBC1D13	31.1588	-2.92637	0.969331	-3.01896	0.00253645	0.0423829
USP20	58.3087	-2.92785	0.711345	-4.11594	3.86e-05	0.00512106
COLEC11	9.98544	-2.93203	0.882243	-3.32339	0.000889316	0.0250557
RAPGEF1	12.3671	-2.93456	1.11615	-2.62918	0.00855901	0.0812589
SEPSECS-AS1	16.8064	-2.93671	1.13558	-2.5861	0.00970699	0.0876631
AC073150.1	7.60039	-2.93716	1.20812	-2.43118	0.0150496	0.112486
AMZ1	23.1737	-2.93809	1.09482	-2.68362	0.00728294	0.073893
ZNF844	18.0488	-2.9388	1.2932	-2.2725	0.023056	0.143009
SLC26A11	50.5573	-2.93946	0.824524	-3.56504	0.000363797	0.0163973
AC009961.1	4.43937	-2.93952	1.48107	-1.98473	0.0471746	NA
FAM71D	6.7842	-2.93958	1.05857	-2.77692	0.00548762	0.0636542
TAX1BP3	31.7316	-2.94016	0.744	-3.95183	7.76e-05	0.00699136
ATF5	22.6401	-2.94026	1.09823	-2.67726	0.00742259	0.0743541
PEMT	14.3718	-2.9408	1.39622	-2.10626	0.0351814	0.182203
MYH13	61.6202	-2.94676	1.0124	-2.91067	0.0036065	0.0497617
FUT5	5.48799	-2.94952	1.17593	-2.50824	0.0121334	NA
SAMD5	16.8308	-2.95158	1.45716	-2.02557	0.0428084	0.204737
SLC35E4	6.7864	-2.95283	1.26317	-2.33763	0.0194064	0.130848
C7orf50	26.4306	-2.95334	0.926042	-3.1892	0.00142665	0.0315116
SETD5	64.3171	-2.95361	0.892227	-3.31038	0.000931697	0.0256769
POLR3A	64.494	-2.95371	0.963658	-3.06511	0.00217591	0.0396014
LMNA	75.1718	-2.9595	0.895883	-3.30344	0.000955062	0.0259285
FCHO1	55.0117	-2.96096	0.918766	-3.22276	0.00126963	0.0298032
AL035681.1	9.17934	-2.96212	0.821469	-3.60588	0.000311097	0.0148072
SHC2	22.2158	-2.96443	0.808155	-3.66814	0.000244323	0.0128412
BCL7A	8.85662	-2.96496	1.03728	-2.85841	0.00425777	0.0547364
PEX16	6.56972	-2.96585	1.19205	-2.48802	0.0128457	0.102912
SERINC2	19.9949	-2.96959	0.998181	-2.975	0.0029299	0.0450734
BAHCC1	12.2704	-2.97036	0.872457	-3.40459	0.000662631	0.0217092
PLEKHG5	51.4887	-2.97121	0.729995	-4.07019	4.7e-05	0.00554534
KIFC3	90.656	-2.97156	0.764162	-3.88866	0.000100799	0.00799466
PHPT1	33.873	-2.97179	0.761754	-3.90124	9.57e-05	0.0077361
AC010997.3	33.6067	-2.97187	0.984827	-3.01765	0.00254742	0.0423829
DNPEP	26.8781	-2.97648	1.11989	-2.65782	0.00786474	0.0770621
CITED4	15.6826	-2.98058	1.33674	-2.22974	0.0257644	0.153349
PRR12	10.7865	-2.98135	1.22406	-2.43563	0.0148659	0.111662
CD2BP2	45.5089	-2.98449	0.906385	-3.29274	0.000992148	0.0264466
FMO1	13.5981	-2.98787	1.46623	-2.03779	0.041571	0.201213
ARHGAP1	43.9586	-2.98943	0.854309	-3.49923	0.000466601	0.0183477
LIMD2	11.7421	-2.99	1.15858	-2.58073	0.00985905	0.0885213
AC145207.5	18.9356	-2.99247	1.23326	-2.42647	0.0152465	0.113215
DDIT3	47.9909	-2.99547	0.990545	-3.02407	0.00249403	0.041964
PIEZO1	44.0566	-2.99703	0.94634	-3.16697	0.00154035	0.0328008
RFXANK	29.9195	-2.99724	1.16073	-2.5822	0.00981714	0.088367
CPNE2	30.3756	-2.99893	1.13983	-2.63104	0.00851234	0.0809025
LINC00200	15.3212	-3.00009	1.1209	-2.67649	0.00743968	0.0743668
TNIP1	40.4483	-3.00106	1.06603	-2.81517	0.00487513	0.0598289
CDC37	22.1773	-3.00109	0.890804	-3.36896	0.000754518	0.0232176
MVB12A	10.454	-3.00141	1.2675	-2.36797	0.0178861	0.124027
PIN1	60.4032	-3.0018	0.813677	-3.68917	0.000224983	0.0124865
UBL5	135.073	-3.00405	0.681143	-4.41031	1.03e-05	0.00247635
AL807752.1	5.88861	-3.00504	1.41715	-2.12049	0.0339651	NA
FGFRL1	20.4911	-3.00769	0.819034	-3.67224	0.00024043	0.0128412
SLC10A3	27.3494	-3.0077	0.810848	-3.70933	0.00020781	0.0118567
ANO8	7.1311	-3.01072	1.4817	-2.03194	0.04216	0.20282
INCENP	11.0804	-3.0118	1.21402	-2.48085	0.013107	0.104198
RPS19BP1	15.7208	-3.01443	0.808965	-3.72628	0.000194327	0.0113796
MAP2K2	43.924	-3.01535	1.04879	-2.87507	0.00403936	0.052703
NAA10	25.1206	-3.01665	0.863197	-3.49474	0.000474517	0.0185248
C2CD2L	32.3084	-3.01758	0.899423	-3.35502	0.000793598	0.0237244
SUPT20HL2	8.50992	-3.01784	1.51871	-1.9871	0.0469114	0.215691
DCHS2	20.2414	-3.01804	1.40874	-2.14236	0.0321643	0.174065
2020-09-09	85.5383	-3.02076	0.684928	-4.41033	1.03e-05	0.00247635
PPFIA3	17.4794	-3.02088	1.13605	-2.65911	0.00783468	0.0768181
ZNF628	12.013	-3.0212	1.14134	-2.64707	0.00811922	0.078521
LSM7	53.353	-3.02519	0.945016	-3.2012	0.00136857	0.0309315
GNAZ	17.1071	-3.02524	1.27569	-2.37145	0.0177184	0.123324
ERFE	7.82321	-3.02658	0.859429	-3.52161	0.000428934	0.0178861
NUDT16L1	75.1849	-3.02744	0.86256	-3.50983	0.000448401	0.0181205
ACADVL	37.1862	-3.02766	0.937508	-3.22948	0.00124017	0.0295351
AL355338.1	25.4734	-3.03024	0.706466	-4.2893	1.79e-05	0.00350793
MRPL28	51.0327	-3.03093	1.12099	-2.7038	0.00685509	0.0717037
ELMOD3	19.2896	-3.03275	1.43601	-2.11192	0.0346929	0.181229
GALNS	13.9128	-3.03385	1.38511	-2.19033	0.0285004	0.161861
COLGALT1	26.3495	-3.03414	1.11976	-2.70963	0.00673576	0.0712325
COL18A1	12.7896	-3.0349	1.39409	-2.17697	0.0294828	0.16486
SYNGR2	45.7654	-3.03555	1.00518	-3.01992	0.00252846	0.0423829
SCAP	102.738	-3.03569	0.684552	-4.43456	9.23e-06	0.00236702
KLHL36	68.6688	-3.03757	0.842491	-3.60547	0.000311594	0.0148072
FAM131A	37.0584	-3.0376	1.00504	-3.02237	0.00250801	0.042114
NUP50-DT	10.9655	-3.03924	1.38501	-2.19439	0.0282077	0.160886
PACS2	52.4031	-3.0408	0.882929	-3.44399	0.000573202	0.0206436
RCC1	40.3108	-3.04244	0.84217	-3.61262	0.000303122	0.0145482
TMEM161A	34.1151	-3.04359	0.871735	-3.49142	0.000480465	0.018547
ING4	22.9325	-3.04381	1.20929	-2.51703	0.011835	0.0976877
MYO7A	17.235	-3.0443	0.980342	-3.10535	0.00190054	0.0366488
ZNF687	15.412	-3.04536	1.13991	-2.67158	0.0075496	0.0748691
AP000317.1	10.4071	-3.04586	1.32044	-2.3067	0.0210718	0.136925
HDAC6	15.3292	-3.04804	1.32249	-2.30478	0.021179	0.13721
EPHA10	7.16803	-3.04821	0.860865	-3.54087	0.000398812	0.0172034
AGBL1	30.7424	-3.04855	1.08329	-2.81416	0.00489042	0.0599639
AC011840.1	20.1734	-3.04858	1.01357	-3.00777	0.00263172	0.0428005
CCNF	46.8831	-3.04939	0.892447	-3.41688	0.000633431	0.0213643
CDC42BPB	127.678	-3.04973	0.849517	-3.58996	0.000330727	0.0152487
SART1	36.342	-3.0499	1.02658	-2.97093	0.00296896	0.045306
GSS	48.209	-3.05472	1.1411	-2.677	0.00742842	0.0743541
COX14	70.0038	-3.05497	0.700573	-4.36067	1.3e-05	0.0028362
SAFB2	63.7947	-3.05647	1.15553	-2.64507	0.00816735	0.0786795
CERS1	4.51227	-3.05924	1.22932	-2.48856	0.0128263	NA
AL078602.1	11.5741	-3.06371	1.00332	-3.05358	0.00226128	0.040332
ARLNC1	7.58649	-3.06791	1.29313	-2.37246	0.0176701	0.123161
NDUFS6	109.242	-3.06967	0.606268	-5.06323	4.12e-07	0.000510938
KIF26A	4.34778	-3.07031	1.40664	-2.18272	0.0290562	NA
MRTO4	81.4924	-3.0705	0.803833	-3.81982	0.000133551	0.00927736
STXBP5-AS1	14.5123	-3.07067	0.992317	-3.09445	0.00197181	0.0375047
CHCHD5	35.2489	-3.07162	1.19287	-2.57498	0.0100246	0.0891786
CSTB	778.602	-3.07193	0.668054	-4.59833	4.26e-06	0.00159011
BOP1	17.0143	-3.073	0.917935	-3.34773	0.000814759	0.0239975
LSR	91.7709	-3.07436	0.916283	-3.35525	0.000792942	0.0237244
AC100771.2	6.75629	-3.07806	1.11469	-2.76135	0.00575627	0.0654578
ELOB	36.3777	-3.07941	0.861561	-3.57422	0.000351269	0.0159779
SLC25A11	23.5927	-3.07947	1.04969	-2.93368	0.00334965	0.0478801
RPS28	50.9263	-3.08026	1.18191	-2.60618	0.00915582	0.0842199
AP002954.1	11.7044	-3.08172	1.34588	-2.28975	0.0220359	0.140374
ATL1	9.0099	-3.08241	1.56046	-1.97532	0.0482316	0.218483
SIRT4	16.763	-3.08271	1.30451	-2.36311	0.0181225	0.125139
BMP4	14.7194	-3.08418	1.17843	-2.6172	0.00886538	0.0825179
MLXIPL	38.8471	-3.08479	0.800746	-3.8524	0.000116968	0.00874259
AC243967.3	12.8801	-3.08518	1.24015	-2.48775	0.0128553	0.102912
AL589843.1	18.2094	-3.08566	1.06942	-2.88537	0.00390954	0.0518276
GPC1	36.8876	-3.0863	0.957568	-3.22306	0.00126827	0.0298032
GDF5OS	7.28937	-3.08859	1.40435	-2.1993	0.0278565	0.1601
CLPB	53.7016	-3.08931	0.802971	-3.84734	0.000119406	0.00883603
TENT5B	192.004	-3.09245	0.735825	-4.20269	2.64e-05	0.00430026
TEX29	4.16498	-3.09261	1.36618	-2.26368	0.0235936	NA
KIF1A	16.1423	-3.102	0.824164	-3.76382	0.00016734	0.0104581
DSCR4	5.38079	-3.10344	1.35873	-2.28407	0.0223676	NA
POLRMT	5.38648	-3.10373	1.36241	-2.27812	0.0227195	NA
TNFRSF1B	26.225	-3.10385	0.884719	-3.50829	0.000450993	0.0181294
CPA1	21.8833	-3.10495	1.1109	-2.79498	0.00519033	0.0619767
ETFB	13.1713	-3.10511	0.908457	-3.41801	0.000630818	0.0213643
AL035530.2	9.42609	-3.10625	1.368	-2.27065	0.0231681	0.143411
PLD2	16.361	-3.10677	1.16311	-2.6711	0.0075604	0.0748691
BRF1	3.57347	-3.11102	1.47544	-2.10854	0.0349844	NA
HYDIN	20.3832	-3.1117	1.40257	-2.21857	0.0265159	0.155725
CC2D1A	26.0005	-3.1123	1.3931	-2.23409	0.0254774	0.152446
GRAP2	11.488	-3.11582	1.10501	-2.81972	0.00480661	0.0593307
AC110998.1	6.3897	-3.11838	1.58593	-1.96628	0.0492665	0.220986
PGP	28.8038	-3.11902	0.857311	-3.63815	0.000274606	0.0139403
AL441992.1	47.5944	-3.11956	0.798419	-3.90717	9.34e-05	0.00771381
AC080038.1	21.8531	-3.12306	1.58522	-1.97012	0.0488246	0.2204
MPND	15.5658	-3.12324	1.0105	-3.09079	0.00199624	0.0377283
SNAPC4	17.6989	-3.12532	1.16514	-2.68236	0.00731039	0.0739189
C1QTNF1	10.7928	-3.12541	1.26054	-2.47942	0.0131597	0.104497
CEBPD	16.452	-3.12556	1.05609	-2.95956	0.00308078	0.0463162
AVIL	12.9188	-3.1286	1.48795	-2.10262	0.0354994	0.183022
WIF1	11.5686	-3.13231	0.737147	-4.24924	2.15e-05	0.00376427
PRKAR2A-AS1	8.94257	-3.13388	1.46027	-2.14609	0.0318654	0.172964
EML3	7.09015	-3.13607	1.29234	-2.42667	0.0152382	0.113215
PXMP4	59.3574	-3.13709	1.11142	-2.8226	0.00476354	0.0589459
CCDC153	5.05881	-3.13965	1.5393	-2.03966	0.041384	NA
PIN4	22.9005	-3.14245	0.976976	-3.2165	0.00129763	0.0302523
MTG1	13.3872	-3.14278	1.23874	-2.53708	0.011178	0.0949798
AL713852.1	37.5714	-3.1466	1.15238	-2.73052	0.00632338	0.0687027
SPAAR	10.9476	-3.1492	1.20472	-2.61406	0.00894738	0.0830732
ATP2B2	18.0289	-3.15998	0.924708	-3.41728	0.000632513	0.0213643
RRNAD1	21.1369	-3.16013	1.01101	-3.12573	0.00177366	0.035102
RABAC1	57.193	-3.16325	1.04264	-3.0339	0.00241415	0.0413687
RNASEH2C	39.6621	-3.16391	0.969428	-3.26369	0.00109973	0.0281054
CLUH	87.0677	-3.16424	0.903784	-3.5011	0.000463333	0.0183181
NEURL1	18.8251	-3.16533	0.924601	-3.42346	0.000618303	0.0213379
SPTB	25.4884	-3.1674	0.909858	-3.4812	0.000499167	0.0189888
SLC25A1	33.0156	-3.16907	0.915906	-3.46004	0.000540088	0.0197864
PPP1R26	7.83348	-3.17145	1.54217	-2.05649	0.0397357	0.196355
LAMTOR5-AS1	19.1162	-3.17523	1.25914	-2.52174	0.0116776	0.0971581
LMBR1L	21.374	-3.17765	0.907757	-3.50055	0.000464295	0.0183181
AL138720.1	18.592	-3.17848	1.6085	-1.97605	0.0481488	0.218453
PTPA	31.8325	-3.17876	1.0567	-3.00819	0.00262809	0.0428005
KNCN	3.74197	-3.1851	1.57903	-2.01712	0.0436832	NA
RAP1GAP2	78.4633	-3.18632	0.865839	-3.68003	0.000233205	0.0125853
ZNF428	26.7373	-3.18672	0.572113	-5.57009	2.55e-08	7.57e-05
COQ4	62.3536	-3.18674	0.749939	-4.24933	2.14e-05	0.00376427
CCDC130	39.6047	-3.18696	1.00937	-3.15738	0.00159193	0.0332058
AL669970.1	33.1981	-3.19256	0.928373	-3.43887	0.000584144	0.0207397
ALOX12	11.4605	-3.19457	1.43431	-2.22726	0.02593	0.153977
PSMD3	61.0282	-3.1948	0.879947	-3.63068	0.000282678	0.0140637
AC009831.3	5.77237	-3.20133	1.35115	-2.36933	0.0178203	NA
DNAJB2	131.425	-3.20188	0.827088	-3.87127	0.000108268	0.00826656
FAM83F	11.7531	-3.20483	1.27997	-2.50383	0.0122858	0.10004
LINC02405	16.3883	-3.2053	1.18761	-2.69894	0.00695609	0.0723025
ATP5F1EP2	2.76399	-3.20739	1.34996	-2.37593	0.017505	NA
TBKBP1	7.44145	-3.20871	1.60095	-2.00426	0.0450426	0.210178
NMRK2	70.3344	-3.21008	1.02668	-3.12665	0.00176808	0.035102
RPP25L	14.3545	-3.2115	1.11145	-2.88947	0.00385893	0.051509
WDR55	12.9853	-3.21171	1.18852	-2.70228	0.00688666	0.0718745
NGEF	16.7091	-3.2127	0.95499	-3.36412	0.000767876	0.0234045
AC106886.3	6.78852	-3.21581	1.39764	-2.30089	0.0213981	0.138077
KNOP1	63.5237	-3.21639	1.0454	-3.07671	0.00209298	0.0389625
TMEM219	147.384	-3.22059	0.718481	-4.4825	7.38e-06	0.0020704
SCX	11.1315	-3.22202	1.36001	-2.36912	0.0178306	0.123711
MMS19	82.2786	-3.22584	0.86539	-3.72761	0.000193305	0.0113796
SREBF1	14.9394	-3.22589	1.20953	-2.66706	0.00765172	0.075522
WDR34	234.288	-3.22592	0.81036	-3.98084	6.87e-05	0.00655155
COX4I2	35.0889	-3.22673	0.790848	-4.08009	4.5e-05	0.00554534
FA2H	35.9742	-3.22686	0.823232	-3.91975	8.86e-05	0.0074489
ADAMTS12	12.8607	-3.22983	1.4574	-2.21617	0.0266801	0.156337
DMWD	30.9145	-3.23007	0.843875	-3.82766	0.000129367	0.0091028
ANKRD13D	10.1527	-3.23336	1.11338	-2.90409	0.00368324	0.0503072
TEDC2	35.169	-3.23422	0.998028	-3.24061	0.00119275	0.0290834
LRRC75A	22.2492	-3.23882	1.28602	-2.51849	0.011786	0.0975544
SPSB4	9.11011	-3.2434	1.16042	-2.79503	0.00518956	0.0619767
NDUFA7	8.38551	-3.2444	1.25534	-2.58448	0.00975266	0.0879691
PMS2	24.9457	-3.24718	1.09022	-2.97845	0.00289707	0.0448398
OSBPL5	28.7063	-3.24747	0.902983	-3.59638	0.000322674	0.0149983
MAMSTR	9.69047	-3.24887	1.14198	-2.84495	0.00444178	0.0566128
VPS33B-DT	6.13875	-3.24996	1.55224	-2.09373	0.0362842	NA
ZNF619	15.151	-3.25168	1.57464	-2.06504	0.0389193	0.194127
MICOS13	9.32454	-3.25306	1.31332	-2.47697	0.0132502	0.104999
AF111167.2	25.9561	-3.25463	1.63245	-1.9937	0.0461847	0.213949
KLHDC9	9.63749	-3.25517	1.17167	-2.77824	0.00546543	0.06351
ZNF441	18.2323	-3.25565	1.51651	-2.1468	0.0318093	0.172928
DHODH	35.306	-3.25678	1.18846	-2.74034	0.00613752	0.0674739
KEAP1	40.141	-3.25916	1.06327	-3.06521	0.00217515	0.0396014
PCA3	10.6101	-3.26003	1.21163	-2.69061	0.0071322	0.073364
PSMC3	44.1831	-3.26449	0.938769	-3.47741	0.000506283	0.0190644
ALKBH4	22.2115	-3.26589	1.0705	-3.0508	0.00228233	0.0404337
ENPP7P5	5.68675	-3.26763	1.63594	-1.9974	0.0457819	NA
SMOX	31.2457	-3.26952	0.963555	-3.39319	0.000690847	0.0221458
GALNT6	29.5975	-3.27248	1.08185	-3.02489	0.00248727	0.0418984
PET100	8.2429	-3.27249	1.19472	-2.73912	0.00616039	0.0674739
RAB3D	53.298	-3.27322	0.910056	-3.59672	0.000322249	0.0149983
MTLN	22.5735	-3.28141	1.11572	-2.94106	0.00327093	0.0476045
CCDC63	6.29242	-3.28424	1.50346	-2.18445	0.0289291	0.163275
MCRIP1	57.0894	-3.28476	0.960362	-3.42034	0.000625437	0.0213643
ADRM1	41.1361	-3.28523	0.906414	-3.62443	0.000289602	0.0142626
CD82	43.8857	-3.28594	0.876981	-3.74688	0.000179048	0.0109333
MUTYH	12.2353	-3.28694	1.21597	-2.70313	0.00686893	0.071798
AC010547.2	3.92247	-3.28762	1.41604	-2.32171	0.0202487	NA
ZSWIM5	11.7057	-3.28842	1.44587	-2.27435	0.0229448	0.142675
AC016735.1	3.02381	-3.29001	1.4479	-2.27226	0.0230707	NA
RGS6	20.0188	-3.29038	1.0924	-3.01207	0.00259472	0.0427396
MOGS	10.9372	-3.29307	1.44662	-2.27639	0.0228224	0.142439
LINC02614	15.9512	-3.29495	1.65888	-1.98625	0.0470059	0.215859
FAM180A	7.97385	-3.2951	1.33271	-2.47248	0.0134178	0.105801
TMEM106A	17.0351	-3.2959	1.02038	-3.23007	0.00123761	0.0295351
USP5	46.2896	-3.29602	0.736527	-4.47508	7.64e-06	0.0020704
CCDC170	58.5188	-3.29614	1.0696	-3.08166	0.00205848	0.0385615
KIAA0319L	38.9932	-3.29688	0.884381	-3.7279	0.000193085	0.0113796
AC114271.1	8.76709	-3.29699	1.12345	-2.9347	0.00333865	0.0477951
AGMAT	34.6947	-3.29862	1.09572	-3.01047	0.00260847	0.0427767
WDR18	20.0627	-3.29896	0.941621	-3.50349	0.000459209	0.0182628
OXT	30.7228	-3.29988	0.995922	-3.3134	0.000921703	0.0255296
MICALL2	67.2217	-3.30417	1.00184	-3.2981	0.00097341	0.0262768
ABCC10	8.71869	-3.30514	0.952354	-3.4705	0.000519495	0.0194634
OGFR	15.0942	-3.30543	1.06932	-3.09115	0.00199386	0.0377283
ABCA17P	52.6103	-3.30702	0.817022	-4.04765	5.17e-05	0.00572598
SGSH	42.343	-3.30902	1.3301	-2.4878	0.0128536	0.102912
SLC35E2B	16.1563	-3.31168	1.22031	-2.7138	0.00665161	0.0708711
CUEDC1	31.2632	-3.31416	1.19307	-2.77783	0.00547226	0.0635397
NDUFS8	67.6056	-3.31537	0.967998	-3.42497	0.000614864	0.0212686
AC013565.1	15.8834	-3.31679	1.15024	-2.88356	0.00393204	0.0519869
LINC01812	9.87052	-3.32296	1.14482	-2.9026	0.00370074	0.0504998
ADAP1	29.7762	-3.32489	0.934365	-3.55845	0.000373057	0.0165758
PROCA1	6.9894	-3.32674	1.6805	-1.97962	0.0477461	0.217645
NDUFV1	39.0972	-3.32948	1.06204	-3.135	0.00171855	0.0346365
COL5A1	40.6942	-3.33166	0.977763	-3.40743	0.000655766	0.0215398
HOMER3	21.514	-3.33896	1.23315	-2.70768	0.00677558	0.071304
DLG5	4.62627	-3.33914	1.62144	-2.05937	0.0394588	NA
CCDC22	14.0172	-3.34514	1.45093	-2.30552	0.0211375	0.137053
TBXAS1	10.0034	-3.34597	1.48721	-2.24983	0.0244596	0.148374
RRP12	72.568	-3.35149	0.933657	-3.58964	0.000331136	0.0152487
PLA2G4F	20.6841	-3.35151	1.06779	-3.13873	0.00169683	0.0344123
AC092724.2	5.65712	-3.35248	1.40239	-2.39055	0.016823	NA
EMC1	66.529	-3.35669	0.964515	-3.48018	0.000501072	0.0190077
MOV10L1	20.6177	-3.36219	1.31382	-2.5591	0.0104943	0.0916568
EXTL3-AS1	22.3769	-3.36301	1.34212	-2.50574	0.0122194	0.0999262
RETREG3	31.9668	-3.36582	1.23143	-2.73325	0.00627122	0.0683074
AC008676.1	6.06019	-3.36711	1.68429	-1.99912	0.0455952	NA
IBA57	20.8204	-3.37606	1.27459	-2.64873	0.0080794	0.0782377
PRLR	6.28902	-3.37972	1.65931	-2.03683	0.0416671	0.201547
LONP1	38.1751	-3.38183	1.17029	-2.88975	0.00385548	0.051509
OLMALINC	11.178	-3.38841	1.62952	-2.07939	0.0375812	0.189911
LINC00494	7.16586	-3.389	1.21856	-2.78115	0.0054167	0.06329
FKBP8	6.45948	-3.39279	1.53337	-2.21264	0.0269222	0.15722
CT70	22.8122	-3.39766	1.27982	-2.65479	0.00793582	0.077366
RBM10	19.1511	-3.40249	0.945732	-3.59773	0.000321008	0.0149983
PCNX3	59.9662	-3.40353	1.03011	-3.30405	0.000952981	0.0259285
LINC01405	27.2858	-3.40364	1.15613	-2.944	0.00323997	0.0475445
TEF	14.4077	-3.40379	1.56269	-2.17816	0.0293939	0.164487
DOCK9-DT	10.9965	-3.40739	1.47979	-2.30262	0.0213	0.137806
RBM28	93.2163	-3.40909	0.959085	-3.55452	0.000378666	0.0165758
NDUFA3	7.17556	-3.40994	1.14331	-2.98252	0.0028589	0.0445286
CCDC87	15.8655	-3.41929	1.28157	-2.66805	0.00762934	0.0754011
SMPDL3B	4.35966	-3.42086	1.27321	-2.6868	0.00721393	NA
PTK7	13.9972	-3.42182	1.42313	-2.40444	0.0161973	0.117579
KCNQ2	7.05989	-3.42477	1.31147	-2.61141	0.00901701	0.0833606
BRAT1	14.455	-3.42532	1.64122	-2.08706	0.0368828	0.187981
AC073869.1	4.95694	-3.42742	1.67033	-2.05194	0.0401755	NA
KYAT1	6.21783	-3.42874	1.51862	-2.2578	0.0239582	0.146258
JUP	127.679	-3.43381	1.07351	-3.19867	0.00138065	0.0310677
TUT1	25.8261	-3.43794	1.11302	-3.08884	0.0020094	0.0379188
TRADD	6.47885	-3.44177	1.5857	-2.17051	0.0299684	0.166449
GARS-DT	55.0389	-3.44523	1.04557	-3.29507	0.000983985	0.0263574
TUBA3D	9.749	-3.44605	1.03094	-3.34264	0.000829847	0.0241011
IRAK1	50.3221	-3.44655	1.06252	-3.24374	0.00117971	0.0290227
HTR3C	21.9906	-3.44836	1.10037	-3.13382	0.00172548	0.034729
NNMT	12.0122	-3.44987	1.58933	-2.17064	0.0299581	0.166449
AL022718.1	5.38082	-3.45487	1.45434	-2.37556	0.0175222	NA
[truncated: 427 more rows]

## Sheet: MI_treat_vs_control
	baseMean	log2FoldChange	lfcSE	stat	pvalue	padj
MTRNR2L1	465.439	7.89538	0.980922	8.04894	8.35e-16	1e-11
PPP1R35	92.0081	-3.9231	0.563372	-6.9636	3.32e-12	1.99e-08
FTL	3084.1	-3.23013	0.483529	-6.68032	2.38e-11	9.52e-08
HMGCLL1	37.5731	8.03403	1.32445	6.06593	1.31e-09	3.93e-06
SIVA1	231.509	-3.60446	0.609813	-5.91077	3.41e-09	8.16e-06
FAM83E	28.942	-4.19928	0.730555	-5.74806	9.03e-09	1.8e-05
JDP2	329.9	5.96066	1.06934	5.57416	2.49e-08	4.26e-05
DHX30	142.081	-2.63585	0.480896	-5.48112	4.23e-08	6.25e-05
ADRM1	58.3568	-3.22872	0.59107	-5.4625	4.69e-08	6.25e-05
VGLL4	95.0915	-3.1949	0.588449	-5.42936	5.66e-08	6.77e-05
FCHO1	79.1934	-2.755	0.516648	-5.33246	9.69e-08	0.00010549
MED15	158.111	-2.64718	0.508095	-5.21001	1.89e-07	0.000188453
CNTD2	623.655	-3.0022	0.580717	-5.16982	2.34e-07	0.000215866
RPL36	918.029	-3.47508	0.677803	-5.12698	2.94e-07	0.000251866
COMMD4	73.678	-3.31886	0.65825	-5.04195	4.61e-07	0.000367908
CDK2AP2	787.805	-2.98255	0.602353	-4.9515	7.36e-07	0.000527819
ATP5F1D	44.1445	-3.60957	0.729685	-4.94676	7.55e-07	0.000527819
EEF2K	15.3967	-4.39321	0.889853	-4.937	7.93e-07	0.000527819
EDF1	106.382	-2.95214	0.601475	-4.90817	9.19e-07	0.000579448
WFDC2	519.481	-3.02241	0.617089	-4.89785	9.69e-07	0.000580194
BX322562.1	75.6458	-2.904	0.596431	-4.86895	1.12e-06	0.000639809
ZNRD1	55.3388	-3.29589	0.680089	-4.84627	1.26e-06	0.000684846
CCDC137	49.9347	-3.60057	0.748877	-4.80796	1.52e-06	0.000772296
C8orf76	111.327	5.27263	1.09733	4.80498	1.55e-06	0.000772296
DNAJB11	343.216	3.5515	0.740488	4.79616	1.62e-06	0.000774762
ANAPC11	132.737	-2.48856	0.523509	-4.7536	2e-06	0.000920421
ANKRD37	124.379	-2.69861	0.568756	-4.74475	2.09e-06	0.000925961
TXNDC17	383.45	-2.50159	0.529535	-4.72413	2.31e-06	0.00098847
ARHGEF16	78.2425	-3.3248	0.707553	-4.69901	2.61e-06	0.00104654
DCXR	29.9294	-3.30645	0.703733	-4.69844	2.62e-06	0.00104654
MTCO3P22	22.259	6.53012	1.39803	4.67096	3e-06	0.00112831
BRI3	634.12	-2.61218	0.559878	-4.66562	3.08e-06	0.00112831
SFI1	39.8861	-2.79994	0.600397	-4.66348	3.11e-06	0.00112831
TBCB	204.061	-2.79368	0.600617	-4.65134	3.3e-06	0.00116159
MECOM	17.5824	-3.59264	0.784855	-4.57745	4.71e-06	0.00161049
IER5	31.9429	6.27986	1.37386	4.57095	4.86e-06	0.00161519
DDX54	134.078	-2.8751	0.632415	-4.54623	5.46e-06	0.00176778
LSR	57.0823	-2.61854	0.579351	-4.51979	6.19e-06	0.00189171
RADIL	330.899	-2.84736	0.631423	-4.50944	6.5e-06	0.00189171
STOML2	226.724	-2.59011	0.574675	-4.50708	6.57e-06	0.00189171
C6orf136	43.682	-2.67144	0.593209	-4.50338	6.69e-06	0.00189171
C15orf61	232.278	-2.60317	0.578319	-4.50126	6.76e-06	0.00189171
RPL7A	170.1	-2.37155	0.527001	-4.5001	6.79e-06	0.00189171
MFSD10	566.121	-2.51912	0.561482	-4.48655	7.24e-06	0.00197019
AP2S1	70.7684	-2.7313	0.609706	-4.4797	7.47e-06	0.00198927
AL355338.1	18.0918	-3.57511	0.799027	-4.47432	7.67e-06	0.00199566
ATP6V0B	719.666	-2.61505	0.586517	-4.4586	8.25e-06	0.00210206
AC004151.1	97.9825	-2.53857	0.570757	-4.44772	8.68e-06	0.00216528
RPL29	254.059	-2.40144	0.544898	-4.40714	1.05e-05	0.00256006
AC106882.1	990.025	2.86647	0.651923	4.39695	1.1e-05	0.00262956
LSM7	47.0958	-2.45995	0.562579	-4.37263	1.23e-05	0.00288262
MYO1C	40.9202	-2.471	0.566266	-4.36368	1.28e-05	0.00294541
NDUFA11	18.0572	-3.8081	0.873901	-4.35759	1.32e-05	0.00297143
ORC2	109.088	2.24375	0.517349	4.33702	1.44e-05	0.00320315
AL136309.2	8.14125	5.78446	1.33884	4.32051	1.56e-05	0.00338966
MGAT4B	23.4983	-3.51406	0.814713	-4.31325	1.61e-05	0.00344035
PLIN3	65.428	-2.30747	0.535556	-4.30854	1.64e-05	0.00345272
GRN	132.987	-2.68607	0.625355	-4.29527	1.74e-05	0.00347459
EXOC3L2	111.258	-2.52882	0.588791	-4.29494	1.75e-05	0.00347459
PRMT1	107.679	-2.76497	0.644147	-4.29246	1.77e-05	0.00347459
C10orf95	11.3466	-4.55627	1.06154	-4.29212	1.77e-05	0.00347459
MTCYBP18	19.2668	5.09238	1.18951	4.28109	1.86e-05	0.00359239
IGFBP6	9.82972	-4.80521	1.13619	-4.22921	2.35e-05	0.00445793
SNHG7	33.8362	-3.2887	0.780773	-4.2121	2.53e-05	0.00473435
ISOC2	14.054	-3.45254	0.821191	-4.20431	2.62e-05	0.00482511
CIB1	128.589	-2.66696	0.635473	-4.19681	2.71e-05	0.00491199
ZNF155	66.9227	3.61995	0.866829	4.17609	2.97e-05	0.00511454
CIAO2B	100.883	-2.63719	0.631747	-4.17444	2.99e-05	0.00511454
KCNG2	27.0497	-3.23126	0.774319	-4.17304	3.01e-05	0.00511454
NOP53	183.723	-2.83159	0.678935	-4.17064	3.04e-05	0.00511454
ZP3	4125.43	-2.19753	0.527258	-4.16785	3.07e-05	0.00511454
AXIN1	38.3048	-2.60572	0.627693	-4.15126	3.31e-05	0.00542445
KMT2B	186.325	-2.1239	0.512445	-4.14464	3.4e-05	0.00548357
ATXN2L	94.7073	-2.61189	0.630566	-4.14214	3.44e-05	0.00548357
KCNH3	9.0844	-4.05331	0.979167	-4.13955	3.48e-05	0.00548357
TPK1	281.731	-2.2671	0.548341	-4.13446	3.56e-05	0.00548879
MTATP8P2	13.192	6.52777	1.57999	4.13153	3.6e-05	0.00548879
RPLP1	516.92	-2.26162	0.547713	-4.1292	3.64e-05	0.00548879
RPS19	683.043	-2.68498	0.650936	-4.1248	3.71e-05	0.00548879
KIFC3	84.4241	-2.87272	0.696679	-4.12346	3.73e-05	0.00548879
NDUFB7	23.6084	-3.47211	0.842364	-4.12186	3.76e-05	0.00548879
IGFBP2	84.6939	-2.4681	0.600056	-4.11312	3.9e-05	0.00549868
TRIM60P14	16.0423	6.03669	1.4677	4.11302	3.91e-05	0.00549868
RPL8	560.978	-2.1657	0.526747	-4.11145	3.93e-05	0.00549868
GPHA2	39.4456	-2.70015	0.656915	-4.11036	3.95e-05	0.00549868
RAB6D	76.9856	3.62589	0.882685	4.1078	3.99e-05	0.00549868
CLPS	22.0511	-3.86311	0.94232	-4.09957	4.14e-05	0.00561629
MTND4P24	99.5643	8.71003	2.12562	4.09764	4.17e-05	0.00561629
C16orf72	1050.43	2.10764	0.517009	4.0766	4.57e-05	0.00580299
RPS28	14.6617	-3.69034	0.905415	-4.07586	4.58e-05	0.00580299
MT-ND3	7778.37	3.64146	0.893444	4.07576	4.59e-05	0.00580299
WDR62	17.4637	-3.21581	0.789305	-4.07422	4.62e-05	0.00580299
RTN4R	17.0469	-2.99412	0.735109	-4.07302	4.64e-05	0.00580299
AC023824.3	12.7911	-5.51787	1.35503	-4.07214	4.66e-05	0.00580299
OGG1	53.0007	-3.29404	0.809209	-4.07069	4.69e-05	0.00580299
ZNF217	116.223	3.10991	0.764441	4.06821	4.74e-05	0.00580299
NTHL1	39.7387	-3.13222	0.770029	-4.06767	4.75e-05	0.00580299
NPY1R	27.1082	5.93704	1.46484	4.05302	5.06e-05	0.00611627
TRAPPC1	155.661	-2.33196	0.575869	-4.04946	5.13e-05	0.00614804
BRPF1	120.842	-2.31101	0.571105	-4.04656	5.2e-05	0.00614957
LINC01926	5.71738	-6.59685	1.63096	-4.04476	5.24e-05	0.00614957
INAFM2	45.984	3.5268	0.872451	4.04241	5.29e-05	0.00615133
ZNF761	201.943	3.13539	0.776152	4.03966	5.35e-05	0.0061641
DCAF8	29.2437	2.949	0.732301	4.02703	5.65e-05	0.00636568
CRELD2	238.413	-2.20585	0.547956	-4.02559	5.68e-05	0.00636568
ZNF2	83.6496	3.77017	0.936592	4.02542	5.69e-05	0.00636568
ABTB1	8.25093	-5.16554	1.28394	-4.0232	5.74e-05	0.00636653
SUPT7L	90.0489	2.95174	0.734158	4.02058	5.81e-05	0.00637849
PSMB6	207.271	-2.29921	0.573095	-4.01192	6.02e-05	0.00655716
NELFB	19.2499	-3.1224	0.779042	-4.008	6.12e-05	0.0066067
HSPB1	237.462	-2.50835	0.626316	-4.00492	6.2e-05	0.00663363
ZC3H3	116.173	-3.12648	0.782768	-3.99414	6.49e-05	0.00688147
KLHDC3	398.934	-2.21196	0.554439	-3.98955	6.62e-05	0.00692276
RPL26L1	157.127	-2.31124	0.579725	-3.98678	6.7e-05	0.00692276
CCDC60	19.2484	4.52057	1.13397	3.9865	6.71e-05	0.00692276
TLE6	377.75	-2.37663	0.598743	-3.96937	7.21e-05	0.0073763
MT-TP	275.895	3.07866	0.776895	3.96277	7.41e-05	0.00748334
GEMIN6	56.266	3.51932	0.888293	3.96189	7.44e-05	0.00748334
C16orf74	317.591	-2.88539	0.729456	-3.95554	7.64e-05	0.00762079
IL17C	14.6457	-2.94651	0.745769	-3.95096	7.78e-05	0.00770397
COPE	102.039	-2.71175	0.687102	-3.94666	7.93e-05	0.00777951
LCP2	17.4803	5.37091	1.36163	3.94448	8e-05	0.00778655
CYCS	188.66	2.621	0.665186	3.94025	8.14e-05	0.00786142
LINGO1	29.4258	-3.09672	0.793374	-3.90323	9.49e-05	0.00902162
JUP	71.5571	-2.2612	0.581337	-3.88966	0.000100386	0.00946629
AC010186.3	84.5241	2.51386	0.647097	3.88483	0.0001024	0.0094959
SLC20A1	149.309	2.65888	0.684632	3.88366	0.000102896	0.0094959
ZNF580	19.484	-2.97039	0.764929	-3.88323	0.000103078	0.0094959
ETHE1	76.3074	-2.24178	0.578523	-3.87502	0.000106618	0.00974697
SUSD3	167.91	-2.06732	0.534087	-3.87076	0.000108496	0.00984356
ALKBH4	13.1984	-3.30777	0.855183	-3.8679	0.000109774	0.00988465
DPY19L3	178.792	2.30483	0.596692	3.86268	0.000112152	0.00996834
PCBD1	16.5354	-3.10084	0.802867	-3.8622	0.000112369	0.00996834
AGTRAP	77.1033	-2.8352	0.735373	-3.85546	0.000115512	0.0101593
MLLT1	257.035	-2.30759	0.598757	-3.85397	0.000116218	0.0101593
CLUH	87.5336	-2.54932	0.663012	-3.84505	0.000120526	0.0104596
CDK17	252.979	2.74973	0.715541	3.84287	0.000121606	0.0104774
DCAF15	38.337	-2.43288	0.633937	-3.83773	0.000124179	0.0106226
BCL2L12	125.758	-2.32981	0.607381	-3.83583	0.00012514	0.0106289
SCAF1	24.4381	-2.99579	0.782041	-3.83074	0.00012776	0.010775
RABAC1	43.6119	-3.00275	0.786158	-3.81952	0.000133709	0.0111979
C20orf27	42.7389	-2.7918	0.731313	-3.81751	0.000134806	0.0112113
RPL28	977.525	-2.36841	0.622167	-3.80672	0.000140822	0.0116309
G6PD	28.536	-2.59467	0.682954	-3.79919	0.000145169	0.0119078
CD82	48.5671	-2.18359	0.575584	-3.79369	0.000148423	0.0120919
ATOX1	32.5028	-3.05718	0.808026	-3.78352	0.000154627	0.0124727
UBE2J2	118.682	3.73226	0.986683	3.78263	0.00015518	0.0124727
BAZ2A	116.591	-2.42207	0.64101	-3.77852	0.000157766	0.012596
JAM3	161.077	2.4016	0.636717	3.77185	0.000162044	0.0128519
THOC6	156.254	-2.05389	0.545436	-3.76559	0.000166153	0.0130911
CTRB2	17.6589	-3.46036	0.921205	-3.75634	0.000172418	0.0134959
USF2	56.7476	-2.0265	0.539812	-3.75409	0.000173971	0.013499
AC067750.1	11.5902	5.51916	1.47125	3.75133	0.000175901	0.013499
EPN2	6.52816	-4.49631	1.19878	-3.75075	0.000176304	0.013499
PPP6R1	9.05006	-3.37666	0.900809	-3.74847	0.000177913	0.013499
TMEM94	48.9591	-3.30635	0.882817	-3.74523	0.000180227	0.013499
KHDC3L	1862.22	-2.09586	0.559654	-3.74493	0.000180445	0.013499
ZBTB37	55.872	2.22946	0.59541	3.74441	0.000180817	0.013499
PLD6	31.4151	3.83563	1.02597	3.73853	0.000185098	0.0136487
XRCC1	50.9233	-2.47457	0.663586	-3.72909	0.000192174	0.0140334
LGALS7	18.2855	3.73384	1.00378	3.71979	0.00019939	0.0144721
UCKL1	17.8268	-3.0118	0.810246	-3.71714	0.000201493	0.0145366
RPS15	52.7733	-2.11861	0.571581	-3.70658	0.000210077	0.0150652
LYPD3	7.04708	-4.94755	1.33648	-3.70192	0.00021397	0.0151706
TUBG1	102.016	-2.25658	0.60959	-3.70179	0.00021408	0.0151706
CHEK2P2	152.369	-2.2925	0.621396	-3.68927	0.000224903	0.015774
PEX2	417.636	2.05436	0.557041	3.68799	0.000226029	0.015774
CHMP4B	39.5393	3.01386	0.817406	3.6871	0.000226824	0.015774
AZIN2	51.2261	-3.16206	0.858198	-3.68454	0.000229117	0.015774
TCOF1	257.443	-2.22025	0.602644	-3.68419	0.000229435	0.015774
PPP1R10	22.3472	-2.98323	0.81	-3.68301	0.000230499	0.015774
CENPV	75.0622	-2.21089	0.602071	-3.67215	0.000240522	0.0163664
SPINDOC	199.84	-2.38983	0.651204	-3.66986	0.000242681	0.0163917
PTOV1	38.3914	-2.35265	0.642123	-3.66386	0.000248438	0.0165609
PNPLA2	209.387	-2.42646	0.662419	-3.66304	0.000249243	0.0165609
CENPT	37.4061	-2.47255	0.675198	-3.66196	0.000250294	0.0165609
AC138811.1	17.949	4.1992	1.14889	3.655	0.000257184	0.0169233
ZMYM4	146.712	2.00107	0.548157	3.65055	0.000261683	0.0171252
PAPOLG	233.417	2.30292	0.631126	3.64891	0.000263353	0.0171409
CDC6	149.161	2.72694	0.747835	3.64644	0.000265895	0.017165
COPRS	783.339	-2.58626	0.709386	-3.64577	0.000266591	0.017165
SERF2	170.131	-2.12199	0.582363	-3.64376	0.000268682	0.0172071
NDUFB10	51.7611	-2.6662	0.732138	-3.64166	0.000270886	0.017256
TRIM68	23.9558	4.90752	1.34813	3.64024	0.000272379	0.0172593
STAG2	38.2435	3.11484	0.856069	3.63853	0.000274196	0.017283
SCAND1	28.1785	-2.79337	0.770169	-3.62696	0.000286778	0.0179814
MESP1	120.978	-2.80866	0.774934	-3.62439	0.000289644	0.0180665
RGS16	111.214	-2.0974	0.579036	-3.62223	0.000292078	0.0181239
COX4I1	381.528	-2.61719	0.723834	-3.61573	0.000299501	0.018485
GOLGA2P8	56.5036	-2.68923	0.744198	-3.6136	0.000301979	0.018485
CAPN10	40.237	-2.68945	0.744531	-3.61227	0.000303526	0.018485
ADAM8	40.9441	-2.70892	0.750017	-3.61181	0.00030407	0.018485
SLC13A3	42.2711	-2.74646	0.760986	-3.60908	0.000307283	0.018586
LINC01318	12.4314	5.63974	1.56457	3.60466	0.000312564	0.0188104
H2AFX	131.714	-2.43007	0.674594	-3.60227	0.00031545	0.0188891
PPARD	33.7592	-2.38478	0.66254	-3.59946	0.000318881	0.0189817
CD320	21.3749	-3.26146	0.90636	-3.59841	0.000320166	0.0189817
AP002784.1	54.6448	2.30062	0.640881	3.58979	0.000330951	0.0193522
CIDECP1	56.6137	-2.03315	0.566443	-3.58932	0.000331536	0.0193522
DYRK2	110.946	3.55802	0.99222	3.58592	0.000335895	0.0193522
CPHXL	105.705	-2.76443	0.771482	-3.58327	0.00033932	0.0193522
PPP1R14B	34.4471	-2.87602	0.802659	-3.58311	0.000339524	0.0193522
GPX1	157.839	-2.32371	0.648612	-3.58258	0.000340214	0.0193522
TRIM52-AS1	10.0135	-3.37635	0.942455	-3.5825	0.000340315	0.0193522
HBEGF	10.235	-4.83671	1.35028	-3.58201	0.000340958	0.0193522
DUOX2	25.5895	5.17437	1.44545	3.57976	0.000343914	0.0194279
ARF5	102.538	-2.39664	0.669731	-3.57852	0.000345548	0.0194286
PLAAT3	318.416	-2.26282	0.632969	-3.57493	0.000350322	0.0195257
POLR2J	167.155	-2.29795	0.643129	-3.57307	0.000352819	0.0195257
ZNF180	129.997	2.36828	0.662948	3.57235	0.00035379	0.0195257
NSUN3	36.5714	3.29756	0.923081	3.57235	0.000353797	0.0195257
LAGE3	116.599	-2.885	0.808783	-3.56709	0.000360972	0.0197637
LGALS1	215.052	-2.19728	0.616097	-3.56645	0.000361851	0.0197637
AC010359.2	16.7794	3.89237	1.09179	3.56511	0.000363704	0.0197637
MRPS18B	24.7612	-2.94245	0.825515	-3.56439	0.00036471	0.0197637
SEMA4B	330.411	-2.0056	0.563977	-3.55617	0.000376302	0.0202893
JUNB	14.8161	-4.73645	1.33273	-3.55394	0.000379499	0.0202893
LDB1	17.804	-3.18608	0.896784	-3.55278	0.000381186	0.0202893
PWRN1	8.22213	-3.47516	0.978716	-3.55073	0.000384164	0.0203017
LRRC37A12P	8.58215	-3.87641	1.09186	-3.55029	0.00038481	0.0203017
AC005998.1	25.87	-2.74728	0.774357	-3.54782	0.000388435	0.0204031
H1FOO	7652.18	-2.0686	0.584097	-3.54153	0.000397812	0.0205883
CPNE2	15.7923	-3.16576	0.894334	-3.5398	0.000400433	0.0205883
NEMP2	56.1959	2.1591	0.610825	3.53473	0.000408194	0.0208132
PRDX2	40.3584	-2.68837	0.76059	-3.53459	0.000408409	0.0208132
SPTSSA	135.037	2.53501	0.717808	3.53159	0.000413064	0.0208501
ZNF141	43.7038	2.49828	0.707574	3.53077	0.000414356	0.0208501
TUBG2	181.793	-2.1494	0.610382	-3.52141	0.000429264	0.0213314
RPL18	317.965	-2.27562	0.646718	-3.51872	0.00043364	0.021437
PFN1	401.435	-2.21527	0.629728	-3.51782	0.0004351	0.021437
DYRK1A	574.124	2.38338	0.678735	3.51151	0.000445573	0.0217803
RFXANK	22.5025	-3.26771	0.934152	-3.49805	0.000468677	0.0227242
ZNF146	198.769	2.38261	0.681557	3.49583	0.000472588	0.0228104
MRPL23	4.67369	-5.1174	1.46425	-3.49489	0.000474265	0.0228104
DES	13.1252	-3.72648	1.06663	-3.49369	0.000476386	0.0228208
ACOT1	11.1004	-3.23324	0.927173	-3.48721	0.000488096	0.0232886
C12orf56	3.86894	-6.03006	1.73067	-3.48424	0.000493541	NA
HES6	466.465	-2.77625	0.796974	-3.48349	0.00049492	0.0235205
DEAF1	26.369	-2.63433	0.75786	-3.47601	0.000508938	0.0240911
PTPA	17.5785	-2.72629	0.784929	-3.47329	0.000514116	0.0241453
EMX2	10.067	5.32725	1.53648	3.46717	0.000525968	0.0245097
JAKMIP2	7.20477	5.55118	1.6024	3.4643	0.000531615	0.0246768
NR1H2	77.7617	-2.58441	0.746324	-3.46286	0.000534475	0.0247138
DRAP1	132.548	-2.43513	0.703487	-3.46151	0.000537155	0.0247422
KIF13B	130.363	-2.48365	0.719146	-3.45361	0.000553144	0.0252842
GPR85	20.1959	5.23574	1.51715	3.45104	0.000558428	0.0254228
MED25	108.344	-2.27211	0.658567	-3.45008	0.000560423	0.0254228
WDR34	173.327	-2.80574	0.813664	-3.44829	0.000564158	0.0254957
SLC25A1	13.0911	-2.86065	0.830108	-3.44612	0.000568702	0.0255085
IL17B	153.096	-2.1439	0.622982	-3.44136	0.0005788	0.025721
TMEM242	94.8931	3.06181	0.89032	3.439	0.000583865	0.025721
MVP	204.747	-2.11462	0.61492	-3.43886	0.000584177	0.025721
SYTL4	6.62788	-3.87593	1.12853	-3.43449	0.00059367	0.0257918
POLR2F	150.951	-2.21182	0.644004	-3.43448	0.000593697	0.0257918
TFAP4	1089.18	-3.27003	0.952135	-3.43442	0.000593819	0.0257918
ELP3	91.764	2.20631	0.642461	3.43416	0.0005944	0.0257918
RFT1	52.8444	2.87309	0.839606	3.42195	0.00062173	0.0266008
CORO1B	15.3823	-3.58731	1.04851	-3.42132	0.000623171	0.0266008
SYNPO2	12.3833	4.92647	1.44011	3.4209	0.000624151	0.0266008
BCAS1	8.48374	-3.34151	0.977264	-3.41925	0.000627949	0.0266678
ZFPM2	321.719	-2.02166	0.591729	-3.41653	0.000634246	0.0268181
PAUPAR	4.84922	5.06608	1.48334	3.41532	0.000637072	0.0268181
ZSCAN31	16.7144	3.63732	1.06526	3.41448	0.000639031	0.0268181
MLXIPL	27.1321	-2.49972	0.732771	-3.41133	0.000646471	0.0268487
TRIM23	9.25354	4.44088	1.30186	3.41119	0.0006468	0.0268487
AC003092.1	75.3465	-2.92074	0.856338	-3.41073	0.000647903	0.0268487
TMEM161B	69.7266	2.17825	0.639433	3.40653	0.000657951	0.0271711
RPS14	556.573	-2.05023	0.602651	-3.40201	0.000668918	0.0275291
HSD3B2	20.4522	4.38634	1.29092	3.39785	0.000679183	0.0277573
TUBB8P7	10717.7	-2.14572	0.63166	-3.39695	0.000681417	0.0277573
FRMD4A	37.8139	-2.03615	0.599875	-3.39429	0.000688078	0.0279336
SRRM2	106.038	-2.20152	0.649292	-3.39064	0.00069729	0.028212
GLRX3	67.0942	2.32263	0.685232	3.38956	0.000700051	0.0282283
PBLD	31.0813	-2.32182	0.687062	-3.37935	0.000726572	0.0291994
EZHIP	1601.85	-2.22624	0.659738	-3.37443	0.000739688	0.0295388
BCL9L	8.59244	-4.03027	1.19464	-3.37362	0.000741862	0.0295388
SNX21	14.8999	4.25249	1.26059	3.37342	0.000742416	0.0295388
ERLIN2	63.7989	2.11672	0.628365	3.36862	0.000755456	0.0299581
RGS4	30.212	3.26529	0.971259	3.36192	0.000774038	0.030442
IQCD	100.387	-2.46826	0.735018	-3.35809	0.000784835	0.0307163
AL024495.1	73.8583	2.54846	0.760357	3.35166	0.000803291	0.0313362
AC118754.3	33.6243	-2.38759	0.714267	-3.34271	0.000829655	0.0320514
TRIM77BP	31.8363	-2.74516	0.821788	-3.34047	0.000836378	0.0322073
PFKFB3	71.2434	2.72963	0.817718	3.33811	0.000843517	0.0323781
SPTAN1	149.581	-2.11416	0.634206	-3.33356	0.000857425	0.0328068
PCGF3	149.936	2.15171	0.646146	3.33006	0.000868272	0.0328693
ZNF513	22.2053	-2.61874	0.786732	-3.32864	0.000872722	0.0328693
CDH11	49.297	3.31945	0.997327	3.32835	0.000873625	0.0328693
E2F7	38.8606	4.14535	1.24571	3.32769	0.000875691	0.0328693
PPY	19.7348	-3.00255	0.902953	-3.32526	0.000883358	0.0328693
AC006213.2	20.3094	-2.39386	0.719947	-3.32505	0.000884017	0.0328693
ULBP1	31.671	3.96893	1.19384	3.3245	0.000885775	0.0328693
FAU	111.374	-2.07064	0.62385	-3.31912	0.000903	0.0331728
HEMK1	8.74436	-5.33792	1.61006	-3.31536	0.000915264	0.033517
MT-TI	28.0018	3.97013	1.1978	3.31453	0.000917966	0.033517
CLK3	239.493	-2.00129	0.604056	-3.31309	0.000922727	0.0335884
RPS12	502.273	-2.10635	0.636092	-3.3114	0.000928319	0.0336308
RAD23A	34.6751	-2.59557	0.783916	-3.31104	0.000929509	0.0336308
AC092718.8	7.0547	5.5644	1.68209	3.30803	0.000939556	0.0336664
FKBP5	73.4881	2.25379	0.681444	3.30738	0.000941736	0.0336664
MED24	27.1908	-3.21942	0.973653	-3.30654	0.000944574	0.0336673
HDAC3	216.62	-2.16216	0.654744	-3.30229	0.000958988	0.0340797
PLEKHJ1	44.5037	-2.20346	0.667486	-3.30114	0.000962921	0.0341182
RPS5	288.596	-2.20937	0.670271	-3.29624	0.000979895	0.0344141
CDC42EP4	29.5456	3.17277	0.963077	3.29441	0.000986274	0.034456
EIF4G1	98.7864	-2.32857	0.706858	-3.29425	0.000986841	0.034456
AP001816.1	10.9138	-3.11039	0.945557	-3.28948	0.00100373	0.0348424
CEP170B	52.0865	-2.15635	0.656081	-3.28672	0.00101362	0.0350843
NOP10	334.278	-2.00103	0.609718	-3.28189	0.00103115	0.0355879
ZNF746	43.2852	2.63632	0.803549	3.28085	0.00103496	0.0356169
STK11	63.9729	-2.66229	0.812346	-3.27728	0.00104811	0.0358141
TMEM80	101.573	-2.01954	0.616304	-3.27687	0.00104966	0.0358141
SMAGP	10.6612	-4.19103	1.28039	-3.27323	0.00106324	0.0361745
AMIGO2	22.2449	3.46435	1.05914	3.27091	0.00107202	0.0363696
MGRN1	169.466	-2.04762	0.627933	-3.26089	0.00111065	0.0373627
SPINK2	12.7023	-2.42832	0.745954	-3.25533	0.00113262	0.037995
TROAP	445.456	-2.09026	0.642372	-3.25398	0.001138	0.0380689
TIMM17B	50.5772	-2.16555	0.665887	-3.25214	0.00114541	0.0381063
TRIM13	250.765	2.63109	0.809651	3.24965	0.00115546	0.038226
RNF181	99.4058	-2.3847	0.735692	-3.24144	0.00118929	0.0391289
MBNL2	48.3405	2.95673	0.913128	3.23802	0.00120363	0.0394921
TACC3	3716.93	-2.12192	0.656587	-3.23174	0.0012304	0.0401755
AC079414.3	20.6751	3.06371	0.948059	3.23156	0.00123116	0.0401755
GRB7	1652.28	-2.19697	0.680104	-3.23034	0.00123643	0.0402378
MT-ATP8	1593.42	2.79624	0.866355	3.22759	0.00124838	0.0404184
SOX1	34.946	3.06828	0.950665	3.22751	0.00124873	0.0404184
ZNF343	12.8988	4.38195	1.35824	3.2262	0.00125446	0.0404945
CHD8	96.4333	-2.36327	0.733331	-3.22266	0.00127008	0.0407663
SELENOH	79.1062	-2.60001	0.807091	-3.22146	0.0012754	0.0407663
TXN2	212.967	-2.09286	0.649915	-3.2202	0.001281	0.0407663
SRM	75.9978	-2.36151	0.733577	-3.21917	0.00128562	0.0407663
TMEM203	37.4069	3.36943	1.04675	3.21896	0.00128659	0.0407663
OTX2	2597.71	2.28142	0.70882	3.21862	0.00128809	0.0407663
TCF25	26.7079	-2.92485	0.908855	-3.21817	0.00129011	0.0407663
ZNF484	9.11677	4.59614	1.4287	3.21701	0.00129536	0.0408044
EEF1AKNMT	68.5778	5.33074	1.65838	3.21443	0.00130704	0.0408044
RPL11	979.352	-2.0008	0.62258	-3.21373	0.00131023	0.0408044
VPS45	29.4393	3.09293	0.962632	3.213	0.00131358	0.0408044
FLI1	6.80277	-4.38885	1.36712	-3.21029	0.00132599	0.0408044
AL157884.1	5.77351	-4.18728	1.30438	-3.21016	0.00132659	0.0408044
CBX8	17.3802	4.5184	1.40761	3.20998	0.00132745	0.0408044
SLC38A10	11.9894	-2.9533	0.920168	-3.20952	0.00132956	0.0408044
SIN3B	70.9172	-2.22057	0.691948	-3.20916	0.00133126	0.0408044
PPP4C	566.339	-2.31232	0.720694	-3.20847	0.00133445	0.0408044
ASTN2	120.408	2.10347	0.656044	3.20629	0.00134457	0.0409736
MMP15	3.11083	-5.05203	1.57624	-3.20512	0.00135006	NA
AC016074.2	17.7207	-2.4895	0.776833	-3.20468	0.00135213	0.0410993
SDF2	30.1812	4.01499	1.2534	3.20328	0.00135872	0.041195
TMEM101	36.916	-2.32259	0.725909	-3.19956	0.00137637	0.0415632
MT-TG	18.5825	3.66789	1.1466	3.19893	0.00137938	0.0415632
MBL2	8.64245	5.18384	1.62069	3.19854	0.00138127	0.0415632
AC072026.2	3.46815	-5.8666	1.83802	-3.1918	0.00141391	NA
M1AP	31.5571	-2.34812	0.736029	-3.19025	0.00142149	0.0424533
DMAC1	41.1026	-2.18192	0.68439	-3.18813	0.00143196	0.0426596
ZNF135	20.2242	3.46644	1.08916	3.18267	0.00145924	0.0432572
KCTD2	179.766	-2.13977	0.674432	-3.17269	0.00151032	0.0446607
ZNF18	49.5463	3.06967	0.967811	3.17176	0.00151518	0.0446941
C19orf57	24.4758	-2.29	0.72234	-3.17026	0.00152304	0.0447306
MT-ND4L	8852.56	2.78291	0.877862	3.1701	0.00152389	0.0447306
AC073316.1	41.4612	-2.16154	0.682321	-3.16792	0.00153532	0.044758
YIF1B	16.3668	-3.24138	1.02438	-3.16423	0.00155496	0.0451996
CORO1C	143.76	2.49526	0.788887	3.16301	0.00156145	0.0452782
VPS28	7.53999	-3.21544	1.01686	-3.16213	0.00156619	0.0453059
CCDC90B	86.9905	2.65878	0.841192	3.16073	0.00157376	0.0454152
NDUFAF3	13.5432	-3.23393	1.0241	-3.15784	0.0015894	0.0456915
SMIM29	11.0144	-3.50894	1.11128	-3.15756	0.00159096	0.0456915
AKAP8L	11.0727	-2.61394	0.828682	-3.15433	0.00160867	0.0460896
MLKL	8.22467	5.05132	1.60383	3.14955	0.00163525	0.0467391
ARFIP2	26.4285	-2.2991	0.730446	-3.14753	0.00164657	0.0468388
AC004156.1	95.8992	-2.17366	0.690822	-3.14649	0.00165245	0.0468388
UTP18	231.035	2.45859	0.781462	3.14615	0.00165438	0.0468388
CWC25	68.7922	-2.27202	0.722497	-3.14467	0.00166274	0.0468542
RCE1	60.4425	-2.11936	0.674264	-3.14322	0.001671	0.0469261
COL6A2	7.33387	-3.18423	1.01317	-3.14285	0.00167313	0.0469261
ZNF232	28.6936	4.00661	1.27519	3.14197	0.00167817	0.0469575
WRAP73	135.338	-2.3251	0.741507	-3.13564	0.00171479	0.0478244
SNRPB	63.9263	-2.08903	0.666326	-3.13514	0.00171771	0.0478244
ZRANB1	86.811	-2.31399	0.738867	-3.13181	0.0017373	0.0481183
LRIF1	125.937	2.08579	0.666233	3.13072	0.00174377	0.0481183
MIIP	38.9803	-2.35139	0.751654	-3.12829	0.00175825	0.0484065
AXIN2	8.38276	4.29912	1.37687	3.12239	0.00179387	0.0491676
DNAJB9	1173.2	2.37579	0.761006	3.12192	0.00179679	0.0491676
AC093809.1	6.02777	5.39924	1.72988	3.12117	0.00180134	0.0491676
AC022415.2	14.2666	3.55393	1.13871	3.12101	0.00180232	0.0491676
MTND4P35	14.6293	2.82113	0.904555	3.11881	0.00181584	0.0493616
ABALON	6.38942	-4.04813	1.2981	-3.11851	0.00181767	0.0493616
ERVK3-1	6.7425	4.8259	1.54967	3.11414	0.00184479	0.0497594
ZNF589	35.947	3.08391	0.991068	3.1117	0.00186013	0.0499412
MRPS22	118.868	2.48805	0.799815	3.11078	0.00186594	0.0499412
PQLC3	766.166	2.15952	0.694284	3.11042	0.00186821	0.0499412
BX890604.2	12.3992	-2.43209	0.78256	-3.10786	0.00188448	0.0501524
ELOBP2	4.09137	-5.44562	1.75576	-3.10157	0.00192497	0.0506245
MDK	11.0489	-2.95268	0.952403	-3.10024	0.00193364	0.0506245
GSTP1	30.7368	-2.75078	0.887413	-3.09977	0.0019367	0.0506245
COL22A1	19.7152	-2.32769	0.751107	-3.09902	0.00194163	0.0506245
BLOC1S4	16.7429	3.22855	1.04188	3.09876	0.0019433	0.0506245
FAM129B	16.1259	-2.83484	0.914849	-3.09869	0.00194377	0.0506245
AC097448.1	9.86873	4.60898	1.48778	3.09789	0.00194902	0.0506245
TUBGCP2	18.2931	-2.75138	0.888699	-3.09597	0.00196172	0.0506245
HIPK4	40.6617	-2.49808	0.80695	-3.09571	0.00196345	0.0506245
BCAR3	14.9663	3.69336	1.19322	3.09528	0.00196627	0.0506245
HOXA7	10.3398	-2.40426	0.776756	-3.09526	0.0019664	0.0506245
METTL26	9.7238	-3.79571	1.22651	-3.09474	0.00196986	0.0506245
SPAG1	69.2009	2.04145	0.660095	3.09266	0.00198371	0.0508149
FAM228A	79.5055	2.81447	0.910302	3.0918	0.00198946	0.0508149
ACTR8	43.1106	3.18349	1.02968	3.09172	0.00199	0.0508149
TMEM61	12.7327	-3.18039	1.02957	-3.08904	0.00200807	0.0510274
PACS1	50.761	-2.0787	0.673809	-3.085	0.00203552	0.0513876
MTMR8	4.90755	5.11244	1.65795	3.08359	0.00204522	0.0513876
SDF2L1	8.85274	-2.72043	0.882292	-3.08336	0.00204675	0.0513876
DNAJC18	56.2362	2.20613	0.715645	3.08271	0.00205126	0.051393
GPSM2	145.034	2.16588	0.703086	3.08054	0.00206628	0.0516614
AMPH	21.6049	2.58512	0.840371	3.07617	0.00209681	0.0521803
SPINT1	31.5626	-2.56031	0.832568	-3.0752	0.00210364	0.0521803
COMMD1	259.034	-2.28603	0.743406	-3.07508	0.00210447	0.0521803
LMNB1	41.151	2.34714	0.763719	3.07331	0.00211701	0.0522044
TBC1D17	6.19675	-3.62289	1.17914	-3.07248	0.00212288	0.0522044
PNKD	33.7534	-2.41213	0.786257	-3.06786	0.00215594	0.0528008
FZD5	33.3056	2.5667	0.837279	3.06552	0.00217291	0.0531078
MVB12B	10.0011	-2.97731	0.971582	-3.0644	0.00218109	0.0531991
AP001033.2	25.5084	2.53118	0.826428	3.06279	0.00219284	0.0533323
GCNT3	234.25	2.47879	0.809529	3.06201	0.00219856	0.0533323
TEX10	245.29	2.45	0.800335	3.06122	0.00220437	0.0533323
SLC47A1	34.9063	2.88083	0.942407	3.05689	0.00223648	0.0537833
TMTC3	103.794	2.15417	0.705068	3.05527	0.00224858	0.053966
AC012506.4	3.26139	-4.91943	1.61231	-3.05116	0.00227956	NA
TNFSF4	9.30456	4.42138	1.44991	3.04942	0.00229285	0.0549183
SNTB1	7.49951	4.24218	1.39152	3.0486	0.00229909	0.0549579
FIGNL2	4.44535	4.97725	1.63308	3.04776	0.00230551	0.0550016
TUBB8	1805.37	-2.07464	0.681996	-3.04201	0.00235003	0.0555759
PDE6C	184.251	2.56724	0.844424	3.04023	0.00236399	0.0555759
ATF5	11.2341	-2.3822	0.783626	-3.03997	0.00236602	0.0555759
EHD4	6.12928	4.53403	1.49152	3.03988	0.00236672	0.0555759
LINC02547	28.377	3.00181	0.987754	3.03903	0.00237345	0.0555759
DNAJB1	326.153	2.90292	0.955478	3.03818	0.0023801	0.0555759
RRBP1	25.6009	-2.12785	0.700384	-3.03811	0.00238063	0.0555759
SLC25A28	8.26156	5.00278	1.64766	3.03629	0.0023951	0.0556965
COX8A	89.8196	-2.13392	0.703249	-3.03437	0.0024104	0.0559437
HNRNPR	7.64902	-3.78778	1.24935	-3.03181	0.00243095	0.0562029
TSTD1	18.9994	-2.41745	0.797769	-3.03026	0.00244343	0.0563824
ALKBH7	42.6435	-2.23676	0.738294	-3.02963	0.00244852	0.0563912
OXT	25.2099	-2.77764	0.917399	-3.02774	0.00246394	0.0566227
RNF150	57.6764	-2.12669	0.70277	-3.02616	0.00247683	0.056716
GABRA5	16.3675	3.42404	1.13221	3.02421	0.00249285	0.0568654
CHAC1	11.458	3.90885	1.29417	3.02036	0.00252477	0.0574749
TLE7	179.874	-2.11034	0.698959	-3.01926	0.00253396	0.0574749
C18orf21	30.3288	3.56129	1.1802	3.01754	0.00254836	0.0576923
ZNF667	33.6361	-2.02145	0.670428	-3.01517	0.00256834	0.0578605
AURKAIP1	32.2225	-2.55014	0.845839	-3.01492	0.00257046	0.0578605
CNOT3	9.42627	-3.29817	1.09617	-3.00881	0.00262273	0.0585976
SEC13	279.081	-2.07089	0.688311	-3.00865	0.00262411	0.0585976
ZNF587	12.203	3.55282	1.18119	3.00783	0.00263117	0.0585976
HPCAL1	25.5939	-2.47066	0.821447	-3.00769	0.00263239	0.0585976
FAM83D	102.577	5.85615	1.94858	3.00534	0.00265286	0.0588347
CHAF1A	380.751	-2.33981	0.779085	-3.00328	0.00267089	0.0590157
AC079414.2	2.7441	-5.52602	1.84136	-3.00105	0.00269048	NA
CHN2	26.6412	-3.1272	1.04451	-2.99395	0.00275394	0.0606272
NDUFB8	45.1982	-2.27991	0.762264	-2.99097	0.00278093	0.061109
AC016717.2	19.7249	3.50153	1.17117	2.98978	0.00279178	0.061235
LTBP2	19.2912	3.51835	1.17843	2.98563	0.00282997	0.0617335
SLC25A22	39.0956	-2.08093	0.697781	-2.98222	0.00286168	0.0621013
UTP15	68.5186	2.15196	0.721701	2.98179	0.00286565	0.0621013
XYLT1	10.7962	4.7789	1.60501	2.9775	0.00290611	0.0627091
AC007342.7	84.4947	2.41725	0.812919	2.97355	0.00294376	0.0632934
TTLL1	23.1899	-2.06926	0.696213	-2.97217	0.00295705	0.0634653
AMBP	16.4946	-2.48991	0.838316	-2.97013	0.00297676	0.0636084
TMEM134	24.4514	-2.15734	0.726492	-2.96953	0.0029826	0.0636084
IQCG	54.7799	2.75321	0.927243	2.96924	0.00298536	0.0636084
PRRG2	3.75698	-4.81432	1.62157	-2.96893	0.00298837	NA
RPL13AP7	10.0051	-2.62703	0.885353	-2.96721	0.00300514	0.0638112
SATB2-AS1	4.79071	5.07038	1.71085	2.96367	0.00303998	0.0643315
AC112198.2	20.7123	3.53036	1.19181	2.96218	0.00305467	0.0645199
ATPSCKMT	19.549	3.41229	1.15266	2.96035	0.00307286	0.0647369
COMMD5	22.4503	-2.20257	0.744179	-2.95973	0.00307911	0.0647369
HTT	25.2682	-2.35713	0.796543	-2.9592	0.00308437	0.0647369
ZNF19	61.4101	2.42224	0.818755	2.95844	0.00309198	0.0647369
C18orf54	36.6949	2.36727	0.801333	2.95416	0.00313517	0.0655266
AC106793.1	49.9318	-2.54761	0.863868	-2.94908	0.00318725	0.0659248
EIF3K	61.9546	-2.03546	0.69046	-2.94797	0.00319867	0.0659648
NORAD	13.9776	3.46305	1.17478	2.94782	0.0032002	0.0659648
CUEDC1	6.47539	-2.94267	0.999491	-2.94417	0.00323819	0.0664718
HDC	158.45	2.18631	0.743824	2.93929	0.0032897	0.0670024
ACKR2	11.6514	3.59654	1.22514	2.93562	0.00332879	0.0676835
MAP1LC3A	19.2897	-2.8787	0.980872	-2.93483	0.00333726	0.0677407
RTP1	45.8221	-2.04497	0.697383	-2.93235	0.00336403	0.0681685
AC093716.1	3.17996	-5.27701	1.80004	-2.9316	0.0033722	NA
AL359976.1	7.99911	4.31267	1.47313	2.92756	0.00341632	0.0689946
DCAF12L1	5.34046	5.09469	1.74157	2.92534	0.00344079	0.0691359
ANKRD36	9.03625	-3.1431	1.07462	-2.92486	0.00344617	0.0691359
VCAN	181.284	2.5842	0.883953	2.92346	0.00346163	0.0691359
Z97056.1	2.95142	-4.97187	1.70081	-2.92324	0.00346415	NA
ADAMTS9-AS1	28.9081	2.39362	0.818831	2.92322	0.00346433	0.0691359
AL513548.4	19.6332	-2.13509	0.730421	-2.92309	0.00346575	0.0691359
PPP2R1A	88.0548	-2.34239	0.801575	-2.92224	0.00347527	0.0691359
QRICH1	235.845	2.41248	0.826122	2.92024	0.00349757	0.0694642
PAFAH1B3	14.1386	-2.70649	0.927863	-2.91691	0.00353518	0.0698683
TRIM28	103.919	-2.2853	0.78361	-2.91637	0.00354125	0.0698683
AC136944.3	8.9246	-3.60579	1.23742	-2.91396	0.0035687	0.0701786
MRO	99.4119	2.72437	0.935729	2.91149	0.00359709	0.0702871
AP001065.1	17.608	3.75552	1.29058	2.90995	0.00361486	0.0702871
LIG1	17.301	-2.37583	0.81664	-2.90927	0.00362268	0.0702871
NPRL3	15.8444	-2.11104	0.725625	-2.90927	0.00362277	0.0702871
ZNF598	23.6469	-2.49323	0.857135	-2.90879	0.00362825	0.0702871
CARD8	24.4625	2.32993	0.801092	2.90844	0.00363236	0.0702871
PGBD1	5.68793	4.43391	1.52487	2.90773	0.00364061	0.0702871
AL031985.3	42.2015	2.17618	0.748419	2.9077	0.00364093	0.0702871
DIPK2A	50.0499	2.00032	0.688214	2.90654	0.00365452	0.0702871
JOSD2	7.3003	-3.37676	1.16181	-2.90646	0.00365546	0.0702871
AL356747.1	61.6687	2.73784	0.942173	2.90588	0.00366225	0.0702871
ABCA4	14.3174	-3.80258	1.31114	-2.9002	0.00372929	0.0708921
MTCO1P53	14.7744	2.4118	0.833431	2.89382	0.00380586	0.07223
RPL18A	20.3842	-2.33281	0.806271	-2.89334	0.00381174	0.07223
OGFOD3	5.89195	-3.42523	1.18481	-2.89096	0.00384069	0.072549
XAB2	23.5609	-2.79832	0.969306	-2.88693	0.0038902	0.0733685
IL4R	7.03821	-2.80508	0.971889	-2.88622	0.00389904	0.0734197
MCRS1	66.3594	-2.35555	0.816465	-2.88505	0.00391349	0.073576
CAPN10-DT	3.84791	-5.54539	1.92248	-2.8845	0.00392035	NA
CARS	19.2949	-2.29173	0.794825	-2.88331	0.00393517	0.0738678
SCO1	10.2099	3.28374	1.13924	2.88239	0.00394675	0.0739004
MAPKBP1	18.3025	-2.58207	0.895871	-2.88219	0.00394925	0.0739004
AC092903.2	3.86228	-4.29925	1.49191	-2.88172	0.00395515	NA
MPG	21.2772	-2.42077	0.841806	-2.87568	0.00403158	0.0752059
TMEM168	337.611	2.54896	0.888138	2.87001	0.00410463	0.0763308
PLPP5	10.121	3.31768	1.15638	2.86903	0.00411728	0.0764473
AK1	15.2951	-2.2106	0.771698	-2.8646	0.00417538	0.0772865
CD99L2	2.99243	-4.96557	1.7339	-2.86381	0.00418583	NA
TRAF7	74.2167	-2.12634	0.742536	-2.86362	0.0041883	0.0774059
SCRIB	5.26486	-3.2032	1.11958	-2.86107	0.00422219	0.0778229
PSMD14	199.084	2.34604	0.820117	2.86062	0.00422813	0.0778229
ELOB	12.1908	-2.74328	0.959436	-2.85927	0.00424622	0.077995
SCAMP2	52.2312	-2.31693	0.810769	-2.85769	0.00426735	0.0781434
GPX4	28.0273	-2.30946	0.809079	-2.85443	0.00431148	0.078591
TATDN3	19.061	2.55904	0.896915	2.85316	0.00432874	0.0787434
SLC38A1	41.0031	2.82014	0.989278	2.8507	0.00436224	0.0790037
HMGN3	13.36	4.32104	1.51597	2.85035	0.00436711	0.0790037
CYB5R3	39.1708	-2.39228	0.839441	-2.84985	0.00437402	0.0790067
SPAG7	35.3801	-2.25282	0.790636	-2.84938	0.00438046	0.0790067
GPC3	117.306	-2.81057	0.986733	-2.84835	0.0043946	0.0790366
ZNF786	22.1745	2.61244	0.917191	2.8483	0.00439532	0.0790366
POLR2E	55.3737	-2.35895	0.828853	-2.84604	0.00442663	0.0793613
BIRC3	20.5414	2.83208	0.996048	2.84331	0.0044647	0.0796797
AGRN	4.93789	-3.68293	1.2955	-2.84286	0.00447101	0.0796797
LIMD1	16.5061	3.1148	1.09683	2.83983	0.00451373	0.0803216
AP002444.1	329.254	2.01082	0.708376	2.83863	0.00453081	0.0803866
SBK1	13.7174	-2.22	0.783337	-2.83402	0.0045966	0.0813129
CCL19	2.96717	-5.63668	1.9897	-2.83294	0.00461227	NA
CERKL	16.358	3.30673	1.16753	2.83225	0.00462221	0.081573
HIST1H1A	96.8828	-2.63791	0.931446	-2.83206	0.00462492	0.081573
C5	155.705	2.64339	0.934338	2.82916	0.00466704	0.0819537
MICALL2	8.26557	-2.5419	0.89877	-2.8282	0.00468106	0.0819881
PDZD7	8.59177	4.16139	1.47145	2.82809	0.00468268	0.0819881
ZNF317	6.858	4.01158	1.42006	2.82494	0.00472894	0.0824363
GTF3C1	103.222	-2.39671	0.848626	-2.82422	0.00473962	0.0824621
SOX6	5.7476	3.81714	1.35172	2.82391	0.00474419	0.0824621
RANBP6	17.6769	3.02491	1.07205	2.82163	0.00477803	0.08293
MTRNR2L12	10.1982	3.17481	1.12667	2.81788	0.00483423	0.083663
ZNF440	6.11387	5.28915	1.87872	2.81529	0.00487335	0.0840969
HSD11B1	35.8618	3.0747	1.09399	2.81055	0.00494576	0.0848573
CNTN3	6.00806	-4.21179	1.50189	-2.80432	0.00504224	0.0861576
ZNF865	3.11173	-4.96035	1.76888	-2.80423	0.00504367	NA
RECQL4	8.21852	-2.81143	1.00293	-2.80323	0.00505931	0.086227
AC063977.6	9.27238	-3.21233	1.14609	-2.80285	0.00506529	0.086227
TUBB2A	5.40517	5.11695	1.82648	2.80154	0.00508595	0.0862739
CCNK	6.42094	-2.88289	1.02968	-2.79979	0.00511364	0.086541
PLEKHA8	11.3182	2.58646	0.92398	2.79926	0.00512194	0.086541
ZBTB16	81.0646	-2.26917	0.810741	-2.79888	0.00512799	0.086541
CEP170	7.72102	-2.79452	0.998501	-2.79872	0.0051306	0.086541
LINC01755	18.6116	-2.61757	0.936326	-2.79558	0.00518072	0.0870481
LRRC3B	88.735	-2.05909	0.73656	-2.79556	0.00518105	0.0870481
TRIM72	5.45153	4.46488	1.59718	2.79547	0.00518247	0.0870481
TXNDC12	4.39287	-4.15798	1.48821	-2.79395	0.00520682	0.0870907
CABIN1	20.3691	-2.36491	0.848028	-2.78871	0.00529178	0.0882652
MTND2P5	23.551	7.35633	2.64543	2.78077	0.00542297	0.0900769
KRCC1	5.57491	3.79859	1.36671	2.77936	0.00544664	0.0901384
AC073585.1	11.722	3.34929	1.20555	2.77823	0.00546557	0.0901384
USP11	36.9721	-2.07174	0.746028	-2.77703	0.0054858	0.0901384
TCERG1L	7.27738	-3.24126	1.16718	-2.77701	0.00548617	0.0901384
MFSD4B	20.2097	2.17019	0.781486	2.777	0.00548636	0.0901384
LINC00520	158.15	2.6215	0.944108	2.7767	0.00549143	0.0901384
BHLHE22	269.645	2.47188	0.890798	2.77491	0.00552176	0.0902889
ZNF329	23.5375	2.30872	0.832078	2.77465	0.0055262	0.0902889
SSNA1	84.4447	-2.2603	0.815075	-2.77312	0.00555221	0.0905902
ASPSCR1	17.9458	-2.27709	0.823455	-2.76529	0.00568724	0.0922264
FIBCD1	18.6895	-2.68927	0.972585	-2.76507	0.00569099	0.0922264
GNPNAT1	83.7905	2.46664	0.892596	2.76345	0.0057194	0.0922631
GDPGP1	8.72471	3.46725	1.25475	2.7633	0.00572195	0.0922631
NUCB1	6.89228	-3.47764	1.25893	-2.76238	0.00573817	0.0922631
MXD4	116.568	-2.18214	0.790094	-2.76187	0.00574709	0.0922631
RACGAP1	200.025	2.08977	0.756652	2.76187	0.00574718	0.0922631
TIAF1	8.625	4.2013	1.52207	2.76026	0.00577549	0.0925921
MUC12	8.37805	-3.02743	1.09696	-2.75983	0.00578314	0.0925921
BRPF3	29.8184	2.4579	0.89082	2.75914	0.00579529	0.0926039
TMX1	1047.83	2.13496	0.773988	2.75839	0.00580867	0.0926294
AC006484.1	10.7894	4.11487	1.49233	2.75735	0.00582717	0.0928007
WDR54	7.70047	-3.02598	1.09939	-2.75242	0.00591565	0.0935877
RASGRF2	77.3224	2.06204	0.749368	2.7517	0.00592869	0.093651
PEX11B	86.1872	2.20563	0.80175	2.75102	0.00594092	0.093651
MEGF6	4.10563	-4.86671	1.76913	-2.7509	0.00594311	0.093651
NALCN-AS1	9.37328	-2.67172	0.971372	-2.75046	0.0059512	0.0936551
FAM98B	154.976	2.03674	0.740675	2.74984	0.00596236	0.0937077
AC069152.1	2.96796	-4.96276	1.80642	-2.74729	0.00600907	NA
RNF144A	43.8965	2.44005	0.888766	2.74544	0.00604298	0.0944117
POLD2	35.4845	-2.73571	0.996466	-2.74542	0.00604342	0.0944117
AC078850.1	6.39246	4.07161	1.48352	2.74457	0.00605908	0.0944117
SIRT3	11.0557	3.55421	1.29509	2.74437	0.00606279	0.0944117
AADAC	15.9897	3.21222	1.17067	2.74392	0.00607109	0.0944117
ANKRD13D	7.49009	-2.74374	1.00073	-2.74174	0.00611141	0.094561
RANGRF	2.55224	-4.31424	1.5753	-2.73867	0.00616878	NA
C1orf74	39.2953	4.83266	1.76498	2.73808	0.00617983	0.0952505
AC136188.1	21.1294	2.29863	0.839821	2.73705	0.00619927	0.0953641
AJUBA	11.184	3.40424	1.24401	2.7365	0.00620965	0.0953641
ZNF587P1	2.38534	-5.31522	1.94257	-2.73618	0.00621563	NA
MT-RNR1	10675.4	2.00598	0.73354	2.73466	0.0062445	0.0953641
STARD4	43.9315	2.2251	0.813754	2.73436	0.00625009	0.0953641
GPAA1	15.9773	-2.72967	0.998299	-2.73432	0.00625091	0.0953641
BLOC1S1	12.4815	-2.26948	0.831797	-2.72841	0.00636405	0.0965396
PTPRQ	2.6413	-5.45307	1.99911	-2.72775	0.00637672	NA
RARS	306.511	2.08836	0.765752	2.72721	0.00638733	0.0965841
PCAT4	13.2975	-3.24516	1.19163	-2.7233	0.0064634	0.0973656
SH2B1	22.0023	-2.02798	0.744985	-2.72217	0.00648541	0.0974595
SAR1B	51.9551	2.90787	1.06823	2.72215	0.00648591	0.0974595
KAT2A	13.1656	-2.28657	0.840963	-2.71899	0.00654818	0.0977553
ACAA1	31.1457	-2.06414	0.759227	-2.71874	0.00655321	0.0977553
PPP1R15A	15.228	-2.13546	0.785512	-2.71856	0.00655674	0.0977553
AC009623.2	19.325	6.31423	2.3229	2.71825	0.00656273	0.0977553
SORBS2	99.769	2.79887	1.031	2.71471	0.00663344	0.0983121
MED11	61.7398	-2.33031	0.85899	-2.71285	0.00667076	0.0983121
RTL8A	11.4031	-3.24551	1.19666	-2.71214	0.00668499	0.0983121
DHRS1	4.72007	-3.47793	1.28248	-2.71187	0.00669041	0.0983121
ABCA9	8.15511	-3.61409	1.33317	-2.71091	0.00670989	0.0984776
KCNH5	17.5679	2.40105	0.886309	2.70905	0.00674771	0.0985662
RRP36	18.8175	2.47598	0.914207	2.70834	0.00676209	0.0985662
ID3	2.50967	-4.06165	1.5003	-2.70723	0.00678478	NA
C4orf48	6.02151	-3.3892	1.25191	-2.70722	0.0067849	0.0986891
CPT1C	4.21814	4.83933	1.78905	2.70497	0.00683098	0.0990409
GJA1	676.985	2.70886	1.00229	2.70268	0.00687826	0.0992459
SLC35B2	33.2587	-2.41954	0.895693	-2.70131	0.00690676	0.0994175
PPP2R5B	11.4382	-2.83677	1.05048	-2.70045	0.00692448	0.0994335
CDK6	9.33334	4.28747	1.58891	2.69838	0.00696784	0.0999364
AEBP1	2.82306	-4.88321	1.8105	-2.69716	0.00699327	NA
GBP1	3.8058	4.6118	1.71059	2.69604	0.00701701	NA
BX321878.1	9.99634	4.07553	1.51198	2.69549	0.00702845	0.100445
NDUFS8	29.8176	-2.60548	0.967699	-2.69245	0.00709301	0.100781
COL11A1	4.41283	-4.13332	1.5352	-2.69236	0.0070948	0.100781
WDR5B	10.4557	3.24055	1.20388	2.69175	0.0071079	0.100781
AGMAT	8.5329	3.11816	1.15847	2.69161	0.0071109	0.100781
PFDN2	273.948	-2.17747	0.809159	-2.69103	0.00712314	0.100835
PUS10	67.2751	2.28391	0.849537	2.68841	0.00717924	0.101121
NRK	3.00885	4.41793	1.64333	2.68841	0.00717942	NA
AC074033.1	3.33278	-4.39364	1.63445	-2.68814	0.00718507	NA
DNM3OS	11.0485	3.30121	1.22812	2.68802	0.00718774	0.101121
COQ10A	4.90859	-4.25539	1.58342	-2.68746	0.00719968	0.101121
ASGR2	2.70511	-4.84129	1.80259	-2.68575	0.0072368	NA
ST8SIA4	7.35669	4.15715	1.54816	2.68523	0.0072481	0.101121
TMEM192	30.4189	2.40098	0.894186	2.6851	0.00725077	0.101121
ERAL1	97.4837	-2.18835	0.815008	-2.68507	0.00725157	0.101121
APC2	10.1453	-2.40598	0.896175	-2.68472	0.00725911	0.101121
TRIM52	18.3108	2.76559	1.03032	2.68422	0.00726997	0.101121
LRWD1	14.2212	-2.37136	0.88359	-2.68378	0.00727959	0.101137
LRRN4	9.74996	-2.24641	0.837663	-2.68176	0.00732357	0.101278
FMNL1	24.3186	-2.11688	0.789943	-2.67979	0.00736688	0.10154
AC092045.1	4.06642	4.05571	1.51437	2.67816	0.00740287	0.101671
EP400P1	30.6786	-2.50992	0.937605	-2.67695	0.00742959	0.101921
CARF	14.5203	3.35786	1.25521	2.67515	0.00746966	0.102203
CASC9	3.00712	-5.62211	2.10184	-2.67486	0.00747611	NA
IL1R1	18.1227	3.07013	1.15011	2.66943	0.00759809	0.103521
AL356495.1	96.601	2.32489	0.871078	2.66898	0.00760822	0.103541
TLN1	8.52105	-3.0217	1.13313	-2.66669	0.00766024	0.104013
ZNF32	6.19693	-4.46351	1.67595	-2.66327	0.00773862	0.104821
POLR2I	8.12417	-3.25311	1.22162	-2.66294	0.00774607	0.104821
NUDT14	12.0574	-2.83938	1.06705	-2.66096	0.00779176	0.105047
RPL5P8	11.784	-2.42624	0.911855	-2.66078	0.00779603	0.105047
ZNF394	51.841	2.45769	0.92425	2.65912	0.00783449	0.10506
AC090093.1	3.97243	-3.48294	1.30985	-2.65904	0.00783633	0.10506
C12orf73	15.725	3.3381	1.25546	2.65886	0.00784058	0.10506
RASL11A	58.7607	-2.07713	0.781237	-2.65877	0.00784254	0.10506
TUT1	6.13521	4.50438	1.69416	2.65877	0.00784263	0.10506
C21orf62-AS1	7.76578	-3.09201	1.16358	-2.65732	0.00787656	0.105205
AL445588.1	3.65093	-5.21993	1.96501	-2.65644	0.007897	NA
DCAF4	12.1901	3.6877	1.38862	2.65567	0.00791519	0.105306
CALD1	19.8301	2.7621	1.04134	2.65246	0.00799086	0.105978
C7orf50	15.2012	-2.55478	0.963594	-2.6513	0.00801826	0.106166
ZNF662	51.4934	2.18513	0.824283	2.65095	0.00802661	0.106166
UBE3D	21.1863	2.12921	0.803803	2.64892	0.0080749	0.106393
EDA	22.5374	-2.03805	0.769503	-2.64853	0.00808433	0.106393
FBXW4	21.74	-2.07149	0.782788	-2.6463	0.00813772	0.106861
ABCA2	4.94126	-3.03284	1.14693	-2.64431	0.00818582	0.107023
LHPP	9.69724	-2.34644	0.88806	-2.64221	0.0082366	0.107046
KCNK12	5.50348	-3.69319	1.39804	-2.64169	0.00824947	0.107046
ROMO1	16.0503	-2.16726	0.820418	-2.64166	0.00825016	0.107046
ZNF416	43.197	4.57537	1.73279	2.64046	0.00827927	0.107308
TNFRSF11A	29.7975	2.29228	0.868357	2.63979	0.00829563	0.107404
TCF15	47.1877	-2.33969	0.886718	-2.63859	0.0083251	0.107669
IGSF9	92.1621	-2.0171	0.764633	-2.63799	0.00833978	0.107742
RPRD1B	30.4119	2.06341	0.782443	2.63714	0.00836093	0.107899
MT-TL1	99.6496	2.3415	0.88806	2.63665	0.00837298	0.107938
AC133548.2	6.07493	-2.60146	0.986816	-2.63621	0.00838367	0.10796
RAB25	29.3778	-2.32496	0.882513	-2.63448	0.00842663	0.108066
TMEM205	14.8585	-2.21407	0.840556	-2.63406	0.00843704	0.108066
ALG1	6.01515	-3.47316	1.32011	-2.63096	0.00851438	0.10854
AC016590.3	3.23698	-5.29287	2.01232	-2.63024	0.00853247	NA
AC026117.1	3.08545	-5.68058	2.16025	-2.62959	0.00854869	NA
TCAM1P	20.7212	2.47248	0.940464	2.629	0.00856361	0.108988
MTLN	10.5125	-2.73209	1.04007	-2.62684	0.00861827	0.109451
TDRD10	18.3646	-2.38614	0.909055	-2.62486	0.00866855	0.109562
ZC3H10	11.7152	3.36989	1.28397	2.6246	0.00867509	0.109562
CYP11A1	12.5339	2.87014	1.09372	2.6242	0.00868538	0.109562
GVQW3	21.3519	2.37038	0.903296	2.62414	0.00868671	0.109562
SF3A2	8.95103	-2.44662	0.932823	-2.62281	0.00872078	0.109697
CDH6	9.18524	3.38361	1.29017	2.6226	0.00872605	0.109697
NDUFA13	7.4757	-2.81538	1.0738	-2.62188	0.00874463	0.109775
CDKN3	15.0987	3.15926	1.20615	2.61929	0.00881129	0.110265
AC092162.3	6.71401	4.25134	1.62337	2.61884	0.00882291	0.110296
DRP2	3.03962	-5.6647	2.16406	-2.61762	0.00885451	NA
POM121	5.97494	-3.28391	1.25598	-2.61461	0.00893291	0.111322
LNX2	48.9609	2.15936	0.827084	2.61081	0.00903272	0.111867
LRP12	5.24502	3.70819	1.42161	2.60845	0.00909536	0.112411
MTND4LP30	3.61906	4.67062	1.79261	2.60548	0.00917452	NA
ETFB	13.9466	-2.98978	1.14769	-2.60504	0.00918643	0.112704
COQ5	21.358	2.74049	1.05211	2.60475	0.00919405	0.112704
NPY5R	8.33798	4.21914	1.62009	2.60426	0.00920723	0.112704
SSBP1	61.1913	2.50936	0.963579	2.60421	0.00920876	0.112704
INPP5E	164.214	-2.01164	0.772507	-2.60404	0.00921317	0.112704
SEMA6D	4.63473	4.13666	1.58947	2.60253	0.00925382	0.113085
PCSK9	10.1136	-2.49239	0.958749	-2.59963	0.00933248	0.113583
PRPF31	5.58374	-2.73422	1.05442	-2.59312	0.00951108	0.115148
UIMC1	87.1833	2.27484	0.877402	2.5927	0.00952271	0.115148
CSRP1	112.122	2.22515	0.858313	2.59247	0.00952892	0.115148
TNFSF11	6.54775	4.62053	1.78248	2.59218	0.00953693	0.115148
PRKCSH	13.0997	-2.15498	0.831462	-2.5918	0.00954761	0.115148
AP003498.2	4.68732	4.94548	1.90898	2.59064	0.00957986	0.115198
AC024580.1	6.58054	-2.84315	1.09748	-2.59061	0.00958061	0.115198
AC087473.1	14.4089	2.73164	1.05494	2.58937	0.00961505	0.115496
SRGN	18.6437	3.35989	1.29787	2.58878	0.00963162	0.115544
MCRIP2	12.0285	-3.38948	1.30957	-2.58823	0.009647	0.115544
HYAL2	37.5747	-2.1069	0.814769	-2.58589	0.00971281	0.116204
EXO1	172.784	2.25869	0.873942	2.58449	0.00975245	0.116562
OSER1	240.915	2.11794	0.820035	2.58274	0.00980194	0.116717
SCYL1	21.9936	-2.17634	0.842774	-2.58236	0.00981281	0.116717
AC011840.1	26.0615	-2.37617	0.920171	-2.58231	0.00981412	0.116717
FAM162A	33.9627	2.63917	1.02273	2.58051	0.00986544	0.117211
NDUFS6	40.685	-2.16066	0.837725	-2.5792	0.00990295	0.117538
DEPDC4	20.9538	-2.26476	0.878201	-2.57886	0.00991258	0.117538
TPRA1	28.8429	-2.17583	0.844843	-2.57542	0.0100118	0.118362
SLC16A7	6.09343	4.53369	1.76182	2.5733	0.0100734	0.118857
SERTM1	29.8871	2.17991	0.847687	2.5716	0.0101229	0.119121
TADA2A	22.876	-2.27616	0.885144	-2.57151	0.0101257	0.119121
DIS3	37.5599	2.39363	0.931	2.57103	0.0101397	0.119169
GPRC5D-AS1	7.34424	3.20551	1.24731	2.56994	0.0101717	0.11931
FAM207A	10.9886	-3.08563	1.20203	-2.56702	0.0102578	0.119669
ARMH3	22.2069	-2.51807	0.981798	-2.56476	0.0103249	0.120166
HMGN2	43.9177	2.16809	0.845493	2.56429	0.0103386	0.120209
KCTD21	22.6195	2.80091	1.09309	2.56238	0.0103959	0.120291
AC006348.1	7.71962	-3.46029	1.35072	-2.56181	0.0104129	0.120313
ZEB2	41.6948	2.42928	0.949255	2.55914	0.0104931	0.121065
TM4SF1	74.3383	2.77135	1.08371	2.55729	0.010549	0.121377
TVP23B	75.4245	2.08145	0.814156	2.55657	0.0105708	0.121377
LAMTOR2	41.2425	-2.27163	0.889767	-2.55307	0.0106779	0.122193
KCNQ1-AS1	15.5188	-2.00865	0.786898	-2.55262	0.0106915	0.122193
ME2	36.2301	2.52999	0.991152	2.55258	0.0106929	0.122193
IL23A	5.35752	-2.94916	1.15657	-2.54991	0.010775	0.122491
USP27X-AS1	3.42408	-4.26715	1.67359	-2.5497	0.0107815	NA
C1QTNF1	5.08763	-3.13222	1.22849	-2.54964	0.0107835	0.122491
PCBP1	84.8522	-2.41902	0.948832	-2.54947	0.0107887	0.122491
ATP6AP1L	46.9047	-2.03221	0.797703	-2.54758	0.0108472	0.122598
LLGL2	28.6502	-2.22491	0.873389	-2.54745	0.0108514	0.122598
SETD1A	10.8252	-2.49371	0.979031	-2.54712	0.0108615	0.122598
CRABP1	10.8571	-2.6824	1.05377	-2.54554	0.010911	0.12262
FBXL16	3.27335	-3.9129	1.53806	-2.54406	0.0109573	NA
FTSJ3	32.3587	-2.14571	0.843753	-2.54305	0.0109888	0.12262
AC083870.1	15.9353	2.37876	0.935467	2.54286	0.010995	0.12262
FAM184B	8.74202	-3.47027	1.36488	-2.54255	0.0110046	0.12262
QSOX1	18.8542	-2.43845	0.959066	-2.54252	0.0110056	0.12262
B3GALT1	6.8211	-3.22597	1.26883	-2.54249	0.0110067	0.12262
TMEM186	3.95993	-2.92309	1.15089	-2.53984	0.0110902	0.122942
TARS2	16.507	-2.01513	0.794031	-2.53785	0.0111537	0.122956
TMEM67	37.9113	2.47708	0.976133	2.53765	0.0111601	0.122956
TNNI1	5.67957	3.72509	1.4692	2.53546	0.0112299	0.123498
TMEM106C	164.45	2.05014	0.809227	2.53345	0.0112946	0.124095
AC027796.1	3.40353	4.58997	1.81406	2.53021	0.0113994	NA
KCTD7	11.2887	-2.52742	0.999135	-2.5296	0.0114191	0.125349
PCAT7	4.57292	4.15661	1.64494	2.5269	0.0115074	0.126074
AC080038.2	12.299	-2.95867	1.17101	-2.5266	0.0115173	0.126074
CD200	8.87924	3.74043	1.48128	2.52514	0.0115652	0.126373
PTRH2	103.652	2.56252	1.01697	2.51976	0.0117435	0.127708
TMEM11	98.2584	2.15405	0.854942	2.51952	0.0117514	0.127708
AC073648.6	4.80587	-3.3866	1.34492	-2.51807	0.0118	0.127891
CASC18	46.6381	-2.02413	0.803843	-2.51806	0.0118002	0.127891
ANKRD18CP	6.91416	-3.10453	1.23362	-2.5166	0.0118492	0.128161
FOXO1B	7.43144	-2.37885	0.94535	-2.51636	0.0118572	0.128161
FTLP3	10.4563	-2.08951	0.831474	-2.51302	0.0119702	0.129032
AP3D1	37.8943	-2.11684	0.842563	-2.51238	0.0119919	0.129034
PEX5L	5.67016	4.42778	1.76406	2.51	0.0120731	0.129559
TAZ	12.2145	-3.36508	1.34104	-2.5093	0.012097	0.12969
PTMS	15.8343	-2.19107	0.873279	-2.50901	0.012107	0.12969
ATP13A2	7.27687	-2.6342	1.05057	-2.50741	0.012162	0.12988
AC098617.1	3.69597	4.68726	1.86978	2.50685	0.0121812	NA
AC023421.2	122.403	2.13092	0.85016	2.5065	0.0121935	0.12988
EEF1AKMT3	7.5369	3.4865	1.39115	2.5062	0.0122037	0.12988
BAMBI	37.119	2.12516	0.848529	2.50452	0.0122616	0.130182
CLMP	16.2296	2.58579	1.03275	2.50379	0.0122872	0.130227
AL589863.2	19.8711	3.11575	1.24442	2.50377	0.0122877	0.130227
ANKRD36B	2.5272	-5.40247	2.15823	-2.50319	0.012308	NA
AL355773.1	70.7152	2.03254	0.813846	2.49745	0.0125091	0.131874
ZNF45	18.6801	2.81408	1.12725	2.49641	0.0125458	0.132028
RPH3AL	5.15146	-3.36513	1.3493	-2.49398	0.012632	0.132683
IQCE	20.1209	-2.71488	1.08868	-2.49372	0.0126412	0.132683
ZNF222	318.881	2.36916	0.950952	2.49136	0.0127256	0.13287
PDE5A	9.88385	2.65889	1.06808	2.48941	0.0127957	0.133253
C4orf46	10.049	2.95109	1.18601	2.48824	0.0128375	0.133403
ZNF749	8.96164	3.70187	1.48891	2.48629	0.0129083	0.133403
CCKBR	11.935	3.74713	1.50713	2.48626	0.0129092	0.133403
AC092652.3	26.8777	2.09018	0.841017	2.4853	0.0129442	0.133538
TMEM255A	4.17998	4.82759	1.94555	2.48135	0.0130885	0.134498
AC090948.1	6.81191	3.10883	1.25333	2.48046	0.0131212	0.134498
TUBA4B	48.2785	-2.36351	0.952902	-2.48033	0.0131262	0.134498
ADAD2	14.4879	-2.37892	0.959327	-2.47978	0.0131465	0.134498
RPS19P3	5.71948	-2.84859	1.14878	-2.47966	0.0131508	0.134498
ACTG1P15	3.79049	-4.27411	1.72389	-2.47934	0.0131627	NA
HNRNPUL2	72.9702	2.19767	0.886452	2.47918	0.0131685	0.134498
FAM111A	6.27253	3.70252	1.49353	2.47904	0.0131735	0.134498
ZNF615	17.8538	2.21928	0.895478	2.47832	0.0132002	0.134541
AC018464.1	2.62135	-5.39787	2.17827	-2.47805	0.0132103	NA
NME6	11.2629	-2.42864	0.980643	-2.47658	0.0132648	0.135084
AC007614.1	4.04772	-3.78454	1.52863	-2.47577	0.0132951	0.135277
PPIL2	18.126	-2.01603	0.815609	-2.47181	0.0134431	0.136375
KNOP1	59.2441	-2.21222	0.895313	-2.47089	0.0134776	0.136451
EIF5A2	9.96273	2.76583	1.11964	2.4703	0.0135001	0.136451
DCN	7.24358	4.33173	1.75366	2.47011	0.013507	0.136451
ZFAND4	35.9926	2.15945	0.874393	2.46965	0.0135245	0.136451
PAGE4	5.88645	-3.705	1.50051	-2.46916	0.013543	0.136451
CRACR2A	6.8961	3.79394	1.5369	2.46856	0.0135657	0.136451
RABEPK	13.4432	2.35662	0.954808	2.46816	0.0135808	0.136451
SETD7	4.9572	4.26958	1.7312	2.46625	0.0136538	0.136492
DPH5	41.2663	2.2113	0.896989	2.46525	0.0136919	0.136645
ESYT1	13.5145	2.4472	0.992988	2.46448	0.0137213	0.136824
SLC7A1	10.7552	3.22389	1.30854	2.46373	0.01375	0.136882
PITRM1-AS1	7.09304	3.78846	1.5382	2.46292	0.0137812	0.13699
AP003716.2	4.63497	4.24046	1.72177	2.46285	0.0137836	0.13699
SCAT1	2.982	4.45091	1.80799	2.4618	0.0138241	NA
RHOT2	2.75971	-4.04545	1.64461	-2.45982	0.0139008	NA
NRN1	9.24614	3.45342	1.40503	2.45789	0.0139755	0.138438
TVP23C	12.1216	3.13583	1.27761	2.45444	0.0141102	0.139311
MT-TE	4.12337	4.04567	1.64981	2.4522	0.0141986	0.139689
GATAD2B	4.78555	-3.20568	1.30762	-2.45153	0.014225	0.139689
AC021097.2	23.0154	-2.14727	0.875937	-2.4514	0.0142302	0.139689
GPC5-IT1	3.42089	-4.2197	1.72176	-2.4508	0.014254	NA
TCEAL8	9.55971	2.41229	0.984349	2.45064	0.0142602	0.139741
IFT43	6.34591	-3.04735	1.24377	-2.45009	0.0142821	0.139741
KPNA2	584.791	2.06279	0.842374	2.44878	0.0143339	0.140133
ALAD	23.6799	2.10102	0.8586	2.44702	0.0144041	0.14059
FBXO4	27.7646	-2.415	0.988278	-2.44364	0.0145399	0.141143
POLR3H	69.822	-2.23177	0.913836	-2.4422	0.014598	0.141143
REEP3	18.4048	2.51286	1.02906	2.44191	0.0146099	0.141143
AL353743.1	13.6114	-2.68225	1.09844	-2.44186	0.0146116	0.141143
TDRKH	20.7195	2.26306	0.926782	2.44185	0.0146123	0.141143
PEF1	27.7072	-2.01183	0.824008	-2.44152	0.0146258	0.141143
ANKRD29	3.59079	4.53768	1.85867	2.44136	0.0146322	NA
AL035681.1	10.5416	-2.13188	0.87377	-2.43987	0.0146926	0.141446
VGF	2.79391	-3.18098	1.30379	-2.43979	0.0146957	NA
ARL10	12.65	2.40718	0.987821	2.43685	0.0148156	0.142204
CLGN	5.19809	4.39126	1.80301	2.43552	0.0148705	0.142204
AC066613.1	14.0327	2.50723	1.02963	2.43508	0.0148886	0.142204
FBLIM1	11.0413	-2.82744	1.16113	-2.43506	0.0148891	0.142204
AVPR1A	4.25126	3.47233	1.42606	2.43492	0.014895	0.142204
SNHG3	12.8257	2.05832	0.84535	2.43487	0.0148973	0.142204
SOX9	65.3362	2.40727	0.988712	2.43475	0.0149019	0.142204
PAPPA	26.9069	2.57283	1.05688	2.43435	0.0149184	0.142248
DPPA4	24.5118	2.72496	1.11972	2.43362	0.0149488	0.142317
LINC01163	2.47154	-5.36159	2.20332	-2.43341	0.0149573	NA
FAXC	21.3793	-2.62904	1.08041	-2.43338	0.0149585	0.142317
SORCS1	17.8653	-2.12852	0.874754	-2.43328	0.0149629	0.142317
PDGFC	52.1632	2.44863	1.00672	2.43228	0.0150041	0.142412
VMAC	7.48143	3.15813	1.29846	2.43221	0.015007	0.142412
AC011990.1	2.71671	-4.1346	1.70005	-2.43204	0.015014	NA
STC1	3.75526	3.90428	1.60557	2.43171	0.0150278	NA
ZNF205	2.26539	-4.57853	1.88332	-2.43109	0.0150534	NA
EPHA10	10.687	-2.19862	0.904722	-2.43015	0.0150924	0.142949
IGHE	8.75257	-2.45653	1.01163	-2.4283	0.0151698	0.143389
RCCD1	223.916	2.01282	0.829418	2.42678	0.0152334	0.143701
TNK2	11.1559	-2.07957	0.856972	-2.42665	0.0152389	0.143701
UBR4	46.651	-2.38508	0.983025	-2.42627	0.015255	0.143741
LINC00862	10.2607	-2.45979	1.01461	-2.42436	0.0153353	0.144184
AC006001.3	6.58689	3.08446	1.27233	2.42426	0.0153396	0.144184
CPA1	29.595	-2.05992	0.849898	-2.42372	0.0153623	0.144184
PLIN2	17.8546	2.88374	1.19004	2.42324	0.0153828	0.144263
VPS51	5.93974	-2.57617	1.06435	-2.42041	0.0155029	0.144901
AC005840.1	3.12938	-4.40503	1.82006	-2.42026	0.0155093	NA
GPN1	148.561	2.03586	0.841664	2.41885	0.0155697	0.144994
AC019235.1	4.12239	4.70165	1.94474	2.41763	0.0156221	0.145255
ATP13A5	9.88387	3.56608	1.47572	2.4165	0.0156705	0.145255
MTFR1L	41.9756	2.51121	1.03933	2.41618	0.0156844	0.145272
AGPAT1	2.38938	-4.66106	1.93025	-2.41475	0.015746	NA
MT-TM	23.3996	2.445	1.0126	2.41457	0.0157538	0.145628
LINC00885	5.64723	-2.94317	1.21919	-2.41404	0.0157767	0.145628
SLC28A1	3.68684	-5.0653	2.09893	-2.41327	0.0158099	NA
PKNOX2	27.5185	2.51718	1.04472	2.40944	0.015977	0.146663
HDHD3	4.42967	4.23315	1.75909	2.40645	0.0161085	0.147173
STYXL1	20.0071	2.67296	1.1109	2.40612	0.0161231	0.147173
AC016546.1	1.68232	-4.79895	1.99519	-2.40526	0.0161611	NA
AC007938.3	4.26261	-3.65791	1.52227	-2.40293	0.0162642	0.147896
RNASEH2C	18.8212	-2.49691	1.03949	-2.40205	0.0163034	0.148029
AC099489.1	2.73366	-4.35376	1.8141	-2.39996	0.0163971	NA
DNAH2	3.44542	-3.41207	1.42342	-2.39709	0.016526	NA
RBM47	10.5366	3.44501	1.43771	2.39619	0.0165666	0.149752
CCDC8	2.93089	-4.28383	1.78805	-2.39582	0.0165833	NA
MOSPD3	15.1435	-2.04852	0.855603	-2.39425	0.0166546	0.149966
AL713866.1	1.99378	-4.99645	2.09006	-2.39057	0.0168222	NA
APOC1	9.3345	-2.17226	0.909133	-2.38938	0.0168771	0.151327
AC019068.1	5.05882	-3.30273	1.38263	-2.38874	0.0169065	0.151327
TPTEP2	8.06546	-3.25974	1.36582	-2.38665	0.0170028	0.15196
AC093157.1	6.2487	-3.06757	1.28662	-2.38421	0.0171157	0.152751
RSAD1	9.84276	2.75793	1.1581	2.38142	0.0172462	0.152883
MKS1	56.043	2.37143	0.996722	2.37923	0.017349	0.153224
SMG6	11.1127	-2.50689	1.05628	-2.37333	0.0176285	0.15496
AC010991.1	1.92278	-4.96832	2.09654	-2.36978	0.0177989	NA
PRSS21	3.19249	-3.52604	1.48899	-2.36808	0.0178807	NA
IRF2	3.40785	3.72133	1.57183	2.36751	0.0179083	NA
TMEM54	27.477	-2.30743	0.975293	-2.36589	0.0179869	0.157187
SNX8	5.1636	4.27549	1.80765	2.36522	0.0180192	0.157204
STAR	5.93994	3.3419	1.41298	2.36515	0.0180228	0.157204
CHAC2	12.3161	-3.2035	1.35689	-2.36092	0.0182296	0.158619
SOCS2-AS1	3.93849	4.62304	1.95829	2.36075	0.018238	0.158619
UBE2D3-AS1	15.9058	2.15355	0.912721	2.35948	0.0183004	0.158931
AL161893.1	3.1372	-4.46386	1.89211	-2.35919	0.0183147	NA
TDGF1	61.5639	2.05091	0.869951	2.3575	0.0183985	0.159474
PARM1	9.36285	3.44287	1.46141	2.35586	0.0184799	0.159608
SPTLC2	22.5527	2.27892	0.967385	2.35576	0.018485	0.159608
BMI1	15.6612	2.59521	1.10249	2.35396	0.0185747	0.159946
SLC30A3	14.2026	-2.07843	0.883039	-2.35372	0.0185864	0.159946
AC019197.1	10.0254	-2.18381	0.927898	-2.35351	0.0185973	0.159946
AC023512.1	3.4518	3.81399	1.6212	2.35257	0.0186441	NA
AC087280.2	11.3728	-2.07224	0.880843	-2.35257	0.0186443	0.159946
AMHR2	2.79779	-4.82673	2.05297	-2.35109	0.0187184	NA
RPL39L	14.0799	2.3331	0.992516	2.3507	0.0187382	0.160292
PUS1	4.89636	-3.17146	1.34947	-2.35016	0.0187655	0.160411
TRAPPC6A	11.4154	-2.57326	1.09519	-2.3496	0.0187935	0.160536
LIMS2	31.4596	-2.23118	0.95029	-2.34789	0.0188799	0.160885
AL162253.2	5.11616	4.27433	1.82062	2.34773	0.0188882	0.160885
AL591501.1	12.5242	2.71244	1.15599	2.34643	0.0189541	0.161177
GRAMD2A	29.2144	2.2072	0.940832	2.34601	0.0189755	0.161177
AC132008.1	3.95621	-3.56396	1.51933	-2.34574	0.0189892	0.161177
TMEM19	13.1159	2.07082	0.883444	2.34403	0.0190768	0.161348
PRR22	2.94498	-5.61088	2.39513	-2.34262	0.0191487	NA
AL161757.2	5.23744	-2.69485	1.15066	-2.34199	0.019181	0.161612
RPS10	5.76301	-2.35043	1.00385	-2.34143	0.0192102	0.161673
AC008700.1	3.3519	4.60242	1.96612	2.34086	0.0192393	NA
AC114311.1	2.49696	-4.00563	1.71243	-2.33915	0.0193279	NA
AMMECR1	38.5339	2.00697	0.858157	2.33869	0.0193513	0.162444
AC092546.1	19.7531	-2.35081	1.0052	-2.33865	0.0193533	0.162444
ATP10D	191.532	2.13495	0.912918	2.3386	0.019356	0.162444
TTLL12	40.0518	2.12002	0.907315	2.33659	0.0194607	0.162688
BYSL	29.115	2.00587	0.858826	2.3356	0.0195123	0.162688
IFI27L1	3.96917	-2.7299	1.16887	-2.33551	0.0195166	0.162688
YIPF3	10.2606	-2.70541	1.15842	-2.33543	0.0195209	0.162688
NAT14	29.5602	-2.0645	0.884118	-2.3351	0.0195382	0.162719
AC018648.1	3.85143	4.74567	2.03342	2.33384	0.0196042	NA
CSTF3-DT	2.89521	-3.84788	1.64913	-2.33327	0.0196339	NA
LINC00836	6.3278	3.89708	1.67088	2.33235	0.0196822	0.16335
LINC02474	2.69976	-4.81974	2.06702	-2.33174	0.0197145	NA
PGM5	11.3983	2.62501	1.12599	2.3313	0.0197378	0.163698
ECH1	8.18728	-2.04099	0.875787	-2.33046	0.0197818	0.163908
AL022721.1	164.778	-2.20526	0.946566	-2.32975	0.0198195	0.164035
GBX2	3.91301	4.64763	1.99529	2.3293	0.0198433	NA
NIPSNAP1	15.9797	-2.5255	1.08513	-2.32737	0.0199454	0.164849
KLF3	7.48578	2.84303	1.2224	2.32578	0.0200303	0.165322
ID4	99.1963	2.5382	1.09321	2.32179	0.0202441	0.166297
HHLA1	6.55352	3.63742	1.56819	2.3195	0.0203679	0.166297
PTPRS	7.89124	-2.1376	0.921582	-2.31949	0.0203684	0.166297
NABP2	20.7211	-2.02613	0.873609	-2.31927	0.0203806	0.166297
UBE2J1	7.93294	2.45449	1.05833	2.31921	0.0203839	0.166297
CACNA1B	2.50961	-3.91868	1.68998	-2.31877	0.0204073	NA
CDKL2	14.5577	-2.22005	0.957448	-2.31872	0.0204105	0.166297
RRNAD1	23.3262	-2.05837	0.887946	-2.31812	0.0204426	0.166297
NTAN1P2	10.2346	3.34736	1.4441	2.31796	0.0204517	0.166297
ZNF333	9.0456	2.57276	1.11	2.3178	0.0204603	0.166297
B9D1	18.1862	-2.00345	0.864754	-2.31678	0.0205155	0.166301
AC092944.1	2.66999	4.25039	1.83524	2.31598	0.0205592	NA
AL163541.1	16.4193	2.71923	1.17416	2.3159	0.020564	0.166514
PSTPIP1	217.653	2.47221	1.0678	2.31524	0.0205997	0.166649
AC018754.1	27.6795	-2.0276	0.876542	-2.31318	0.0207127	0.167154
GPR183	3.06647	4.43125	1.91731	2.31118	0.0208231	NA
OGDH	14.4802	-2.34855	1.01645	-2.31055	0.0208578	0.167847
AL356124.1	3.35302	-4.04996	1.7533	-2.30991	0.0208933	NA
UBE2Q2P1	5.03693	-2.68452	1.16296	-2.30836	0.020979	0.168169
AP003721.1	2.88417	-3.92204	1.70052	-2.30637	0.0210898	NA
ZC2HC1C	15.3449	2.51337	1.0902	2.30541	0.0211434	0.169043
AC003044.1	1.84714	-4.23774	1.83826	-2.3053	0.0211499	NA
AC069272.1	5.13358	-2.90723	1.26156	-2.30447	0.0211962	0.169164
MDFIC	13.4335	2.52075	1.09435	2.30341	0.0212556	0.169406
CCDC127	98.963	2.40026	1.04255	2.30229	0.0213185	0.169417
PLD2	5.59713	-2.99109	1.30138	-2.2984	0.0215388	0.170621
SLC44A2	13.256	-2.42048	1.05392	-2.29665	0.0216386	0.171019
AL096799.1	2.52983	-3.16059	1.37653	-2.29605	0.021673	NA
GALNT12	7.29999	3.96539	1.72772	2.29515	0.0217243	0.171159
LINC00989	5.79988	3.60727	1.5717	2.29514	0.0217249	0.171159
DNAJC17	37.3924	2.85361	1.2434	2.295	0.0217329	0.171159
FAM114A1	3.65152	3.94239	1.71793	2.29484	0.0217421	NA
CD44	18.9332	2.52007	1.09868	2.29373	0.0218058	0.171581
ZNF516	2.793	-3.44182	1.50078	-2.29336	0.0218274	NA
RPL7P17	2.81693	-5.54666	2.41868	-2.29325	0.0218334	NA
RRP9	3.50267	3.85379	1.68051	2.29323	0.0218346	NA
PHF11	5.56877	3.07997	1.34308	2.29322	0.0218355	0.17162
AC027419.1	6.59624	3.79134	1.65351	2.2929	0.0218537	0.17162
EPDR1	21.0012	2.54001	1.10882	2.29072	0.0219797	0.17227
OOSP4A	5.58997	3.01618	1.31687	2.29041	0.0219975	0.172297
AKAP10	39.5597	2.06236	0.900631	2.28991	0.0220265	0.172412
LINC00354	2.87276	4.19601	1.83372	2.28826	0.0221226	NA
MT-TF	33.1645	2.22947	0.976455	2.28323	0.0224171	0.174284
ZDHHC12	5.51994	-2.87146	1.25771	-2.28308	0.0224258	0.174284
METTL1	7.40657	4.00619	1.75572	2.2818	0.0225014	0.174758
KDF1	23.3098	2.47071	1.08615	2.27474	0.0229216	0.176874
LINC00629	2.84043	-5.10744	2.24683	-2.27317	0.0230157	NA
FBL	14.2714	-2.33529	1.02743	-2.27294	0.0230298	0.177563
MTCO1P11	2.46788	3.95769	1.74206	2.27184	0.0230961	NA
IFFO2	5.75373	-2.58122	1.13649	-2.27122	0.0231338	0.178167
TCTA	13.0018	-2.38679	1.05112	-2.27072	0.0231639	0.178285
TUBB8P11	16.266	-2.81151	1.23946	-2.26833	0.023309	0.178864
DPEP1	19.5052	-2.00952	0.887667	-2.26382	0.0235851	0.179858
PTPRB	5.12088	3.06435	1.35369	2.26371	0.0235921	0.179858
ZNF287	31.381	2.45536	1.08475	2.26354	0.0236027	0.179858
MRPL51	52.9931	-2.18322	0.965107	-2.26215	0.0236882	0.180006
DET1	3.52144	-3.41634	1.51038	-2.2619	0.0237036	NA
DYNLT3	27.5775	2.5594	1.13196	2.26103	0.0237575	0.180304
MINAR1	9.16623	2.49292	1.10342	2.25927	0.0238668	0.180963
ZNF860	8.43793	3.10182	1.37391	2.25766	0.0239672	0.181238
SMAD9	5.44482	3.60857	1.59868	2.25722	0.0239945	0.181276
CAP2	29.363	2.56813	1.1382	2.2563	0.024052	0.181276
KIF24	9.9968	2.97744	1.32085	2.25418	0.0241849	0.181591
AL356534.1	14.2369	2.06076	0.914654	2.25305	0.024256	0.181702
ARMCX2	5.48716	3.42731	1.52176	2.25219	0.0243101	0.181734
ELP5	17.9561	2.67626	1.18925	2.25038	0.0244246	0.181744
CYP19A1	62.2513	2.04576	0.909105	2.2503	0.0244299	0.181744
PCDHGA10	3.36327	-4.49101	1.99581	-2.25022	0.024435	NA
KYAT3	32.0466	2.02039	0.898097	2.24963	0.0244723	0.181744
ESRRAP2	7.78669	4.21184	1.87245	2.24937	0.0244891	0.181744
KCNN4	1.83651	-4.08702	1.8199	-2.24574	0.0247209	NA
MEIS2	7.46796	3.48795	1.55362	2.24505	0.0247649	0.182964
AC132825.1	6.39039	3.3973	1.51492	2.24255	0.0249256	0.183697
RHOB	106.766	2.24094	0.999756	2.24148	0.0249947	0.183902
MBD6	9.73644	-2.01344	0.901398	-2.23369	0.0255036	0.186593
CRIP2	3.06569	-4.20098	1.88121	-2.23312	0.0255407	NA
DMWD	11.8635	-2.04124	0.914295	-2.23259	0.0255762	0.186768
AF274853.1	2.18915	-5.1819	2.32337	-2.23034	0.0257252	NA
AC104024.4	6.53517	3.97637	1.7831	2.23003	0.0257453	0.186977
AL450063.1	2.13864	-4.14837	1.8614	-2.22863	0.0258386	NA
ZNF79	5.9898	3.32191	1.4913	2.22753	0.025912	0.187874
FIS1	11.9548	-2.25167	1.01163	-2.22578	0.0260291	0.188353
CERS6-AS1	2.66959	4.22252	1.89775	2.22501	0.0260803	NA
DRAM1	5.55173	2.73277	1.22863	2.22425	0.0261316	0.188867
AC010735.2	3.02404	4.4598	2.00676	2.22239	0.0262567	NA
EREG	4.59202	4.21427	1.89687	2.22169	0.026304	0.189769
FSBP	68.8137	2.02966	0.9148	2.21869	0.0265075	0.190913
EIF3KP2	27.9333	-2.28429	1.02958	-2.21865	0.0265103	0.190913
BET1L	6.87521	-2.81499	1.26918	-2.21796	0.0265578	0.191024
SIGLEC7	2.50597	-3.969	1.79195	-2.2149	0.0267666	NA
FAM49A	3.84551	3.74651	1.69471	2.2107	0.0270564	NA
AC073476.3	3.40734	-3.51742	1.59163	-2.20996	0.0271083	NA
CSNK1G2	20.4616	-2.14879	0.972788	-2.2089	0.0271819	0.194141
BICRAL	22.5533	2.00148	0.90612	2.20884	0.0271855	0.194141
GYG2	3.52293	3.8027	1.72257	2.20758	0.0272737	NA
TRMT10B	12.9276	-2.07014	0.937762	-2.20753	0.027277	0.194446
PPP1R16A	4.38373	-3.18161	1.44325	-2.20447	0.0274912	0.195623
PTGIR	8.20612	2.86538	1.30027	2.20368	0.0275469	0.195904
CNGA1	2.8275	4.30753	1.95539	2.2029	0.0276018	NA
AP001527.2	1.71558	-4.37058	1.98658	-2.20005	0.027803	NA
AL450998.2	4.39548	-2.56249	1.16588	-2.19789	0.0279567	0.197761
G0S2	4.79098	4.15269	1.89051	2.19659	0.0280494	0.198183
AC091046.2	2.40462	-4.64549	2.11518	-2.19626	0.0280732	NA
FAM172BP	29.05	2.18785	0.996887	2.19468	0.0281863	0.198798
NEK6	17.4202	2.40712	1.09702	2.19423	0.0282191	0.198912
PMS2	7.2219	-2.35759	1.0749	-2.19332	0.0282842	0.19904
ANKRD55	2.57444	-4.61828	2.10587	-2.19305	0.0283039	NA
LINC02303	108.901	2.31549	1.05684	2.19096	0.0284544	0.199673
JCAD	4.85474	3.27925	1.49856	2.18827	0.0286501	0.200311
PREB	34.3209	2.04379	0.933984	2.18825	0.0286517	0.200311
AC008592.1	2.56085	-5.40893	2.47223	-2.18787	0.0286787	NA
AC076968.2	2.56085	-5.40893	2.47223	-2.18787	0.0286787	NA
AC135178.5	2.56085	-5.40893	2.47223	-2.18787	0.0286787	NA
CCDC113	26.2179	-2.07264	0.947377	-2.18776	0.0286868	0.200439
ARL2	9.58862	-2.52332	1.15404	-2.18652	0.0287774	0.200642
LIN28B-AS1	2.45806	-4.11223	1.88112	-2.18606	0.0288114	NA
AP001599.1	1.96632	-4.26168	1.95007	-2.18541	0.0288592	NA
DPM2	17.0388	-2.29646	1.05148	-2.18402	0.0289609	0.201532
LINC00517	3.21126	3.69802	1.69442	2.18247	0.0290747	NA
IFITM2	6.53744	3.61844	1.65959	2.18032	0.0292335	0.202202
MTCP1	4.11309	3.12632	1.43444	2.17947	0.029297	0.202202
DGCR8	33.2152	2.49232	1.14366	2.17925	0.0293134	0.202202
SNAP25	4.88259	3.47619	1.59527	2.17906	0.0293272	0.202202
ATP5IF1	6.24611	-2.33426	1.07267	-2.17613	0.0295459	0.203357
SYMPK	2.80529	-4.35456	2.00175	-2.17538	0.0296017	NA
GPRASP2	3.69167	3.79665	1.74535	2.1753	0.0296079	NA
CCT6B	10.1321	2.67393	1.23014	2.17368	0.0297291	0.203618
MTATP6P2	5.03415	3.21759	1.48086	2.17279	0.0297963	0.203618
TMEM39B	6.11868	3.08774	1.42234	2.17089	0.0299395	0.20434
BTBD1	11.0148	2.10965	0.972123	2.17015	0.0299958	0.20434
EPB41L4A-AS1	52.3099	-2.02328	0.932876	-2.16886	0.030093	0.204575
SEZ6L2	3.49913	-3.41218	1.57446	-2.1672	0.0302193	NA
ZSCAN5A	18.8867	-2.03381	0.93889	-2.16619	0.0302969	0.205532
ZNF460	3.70382	3.40402	1.57309	2.1639	0.0304717	NA
ZDHHC14	8.30029	-2.50679	1.15873	-2.16339	0.0305114	0.205978
LINC02617	8.47745	2.34621	1.08476	2.16288	0.0305504	0.206055
AL592435.1	10.0507	3.11778	1.44494	2.15773	0.0309491	0.207645
ZNF614	12.7051	2.09337	0.970323	2.1574	0.0309747	0.207701
AL121985.1	2.31564	-4.59314	2.12961	-2.1568	0.0310213	NA
CAPN15	6.73953	-2.34769	1.08927	-2.15529	0.0311393	0.208454
AL450467.1	3.48839	4.45397	2.06701	2.15479	0.0311786	NA
AC108174.1	7.26839	2.2316	1.03595	2.15415	0.0312283	0.208885
OR2L2	6.20642	3.00163	1.3946	2.15233	0.0313717	0.209658
TMEM150B	3.17646	-3.54205	1.64575	-2.15224	0.0313785	NA
RBM34	10.0609	2.43297	1.13207	2.14915	0.0316228	0.21079
TNC	80.0437	2.19041	1.02086	2.14565	0.0319013	0.211515
AP000763.2	7.04216	2.58544	1.20572	2.1443	0.0320085	0.211904
C5orf30	10.7601	2.55453	1.19248	2.1422	0.0321776	0.212466
HAUS1	92.7599	2.13273	0.996283	2.14068	0.0322995	0.212591
AC008755.1	8.21547	2.54794	1.1904	2.14041	0.0323215	0.212591
LRP5	11.8353	-2.56403	1.19792	-2.1404	0.0323226	0.212591
LINC01881	2.68664	-3.26944	1.52786	-2.13988	0.0323643	NA
ZNF266	38.5994	2.04723	0.957457	2.1382	0.0325005	0.213509
AC104333.4	2.73316	-4.82365	2.25697	-2.13722	0.0325799	NA
RPL13P5	2.73316	-4.82365	2.25697	-2.13722	0.0325799	NA
AC067931.2	2.43281	-5.33481	2.50235	-2.13192	0.0330138	NA
AC110373.1	2.43281	-5.33481	2.50235	-2.13192	0.0330138	NA
DCXR-DT	2.43281	-5.33481	2.50235	-2.13192	0.0330138	NA
EGFL6	7.9442	-2.39309	1.12382	-2.12942	0.0332195	0.216657
INTU	10.2238	2.91021	1.36672	2.12935	0.0332256	0.216657
AC004982.2	7.75942	2.56762	1.20693	2.12741	0.0333863	0.217183
EMB	37.985	3.74482	1.76147	2.12596	0.0335069	0.217849
FLNC	2.23568	-4.08321	1.9212	-2.12534	0.0335583	NA
ACRV1	3.27319	4.41625	2.08128	2.12189	0.0338473	NA
CCT6P4	2.7422	-4.77764	2.25332	-2.12027	0.0339835	NA
MYPN	3.67442	4.65855	2.19742	2.12001	0.0340052	NA
NUMA1	8.50792	-2.1024	0.991844	-2.11969	0.0340323	0.218889
ZSCAN22	10.553	2.55438	1.20541	2.1191	0.0340823	0.219093
ANXA3	2.28562	-4.52314	2.13494	-2.11862	0.0341222	NA
ZNF572	2.64089	4.18152	1.9743	2.11798	0.0341771	NA
TMEM129	22.4208	-2.04452	0.965342	-2.11792	0.0341816	0.219496
FGF14-AS2	12.5962	-2.08805	0.9863	-2.11705	0.0342555	0.219852
SLC1A6	15.7756	-2.62875	1.24197	-2.11659	0.0342944	0.219984
LXN	19.8252	2.45241	1.15883	2.11628	0.0343214	0.220039
AL031283.1	4.61307	-3.74527	1.77012	-2.11582	0.0343597	0.220167
CXCL2	2.86392	-4.77412	2.25754	-2.11475	0.0344517	NA
GTPBP2	8.51383	2.27541	1.07628	2.11415	0.0345022	0.220674
RBM20	17.9366	2.48637	1.17785	2.11093	0.0347781	0.221898
DMTN	13.9421	-2.15712	1.02207	-2.11054	0.034812	0.221996
CCM2L	48.7628	2.07055	0.981593	2.10938	0.0349115	0.222512
ST3GAL2	8.77888	3.41661	1.62049	2.10838	0.0349982	0.222946
RNH1	3.23575	-2.95846	1.40332	-2.10819	0.0350148	NA
SLC47A1P2	4.65307	4.13906	1.96553	2.10583	0.0352193	0.223997
GPAT2	3.00993	-3.64639	1.73227	-2.10498	0.0352929	NA
HEIH	6.37269	3.33559	1.58574	2.10349	0.035423	0.224696
CHML	16.2347	2.26759	1.07969	2.10022	0.0357094	0.225914
ATXN7L2	3.39641	3.70865	1.76894	2.09654	0.036034	NA
PHYH	7.62709	2.80096	1.33732	2.09446	0.0362189	0.227903
AP003716.1	32.7245	2.41229	1.15369	2.09093	0.0365346	0.228599
PSMC1P10	12.5174	5.69008	2.72199	2.09041	0.0365809	0.2287
AL449363.2	3.74508	-2.63829	1.26265	-2.08949	0.0366633	NA
SHKBP1	14.6297	-2.1455	1.02709	-2.0889	0.0367165	0.229258
LIPT2	9.43274	2.64913	1.26866	2.08813	0.0367857	0.22957
AC060834.2	17.1762	2.05931	0.98665	2.08717	0.0368725	0.229753
CSNK1A1P1	2.5352	4.21154	2.01821	2.08678	0.0369084	NA
SNAI2	4.10722	3.9151	1.87754	2.08523	0.0370483	0.229892
KIAA0895L	3.44574	3.68782	1.77135	2.08192	0.0373496	NA
CDKN1C	2.47563	-2.98118	1.43198	-2.08186	0.0373556	NA
AC104447.1	7.65258	2.85647	1.37318	2.08018	0.0375089	0.231994
AC084819.1	14.5014	2.16117	1.03938	2.07928	0.0375912	0.232177
AC108037.1	2.44546	3.88234	1.86764	2.07874	0.0376414	NA
XG	11.6303	2.55584	1.23026	2.07748	0.0377573	0.232249
MTCYBP31	2.08061	3.81671	1.83729	2.07735	0.037769	NA
AC009268.2	9.67129	2.56801	1.23675	2.07642	0.0378549	0.232249
AC003975.1	5.62399	-2.44352	1.17703	-2.07599	0.0378946	0.232374
AC022463.1	9.38744	2.49262	1.20113	2.07523	0.0379656	0.232571
P3H2-AS1	3.46771	-2.62133	1.26339	-2.07484	0.0380009	NA
AC109439.2	2.71066	4.30761	2.0763	2.07465	0.038019	NA
AC069277.1	2.30476	-5.25667	2.53538	-2.07332	0.0381423	NA
AC092811.1	2.30476	-5.25667	2.53538	-2.07332	0.0381423	NA
AL391095.3	2.30476	-5.25667	2.53538	-2.07332	0.0381423	NA
CCDC63	2.30476	-5.25667	2.53538	-2.07332	0.0381423	NA
DACH2	2.30476	-5.25667	2.53538	-2.07332	0.0381423	NA
LIFR-AS1	3.15489	4.31048	2.07985	2.0725	0.0382192	NA
GPX8	3.90077	3.23728	1.56219	2.07227	0.0382399	NA
AC237221.1	2.50995	-3.81244	1.84032	-2.07162	0.0383008	NA
AC092343.1	4.08779	3.12641	1.5092	2.07157	0.0383059	0.23323
DSC2	5.05551	3.29087	1.58921	2.07076	0.0383812	0.233445
FDXR	2.7516	-3.39864	1.64143	-2.07053	0.0384027	NA
MTCO2P22	5.12258	3.24844	1.56898	2.07041	0.0384138	0.233492
AC090197.1	3.61998	-2.73708	1.32347	-2.06811	0.0386293	NA
ZNF212	18.4951	2.63767	1.27558	2.06782	0.0386569	0.233922
ZNF510	36.5976	2.02357	0.978688	2.06763	0.0386744	0.233922
MLST8	3.12753	-2.90857	1.40675	-2.06758	0.0386792	NA
IZUMO2	2.29934	-3.87739	1.87747	-2.06522	0.0389021	NA
LINC02421	20.8199	2.27743	1.10463	2.06172	0.0392341	0.235921
IFNE	4.17615	3.43602	1.66682	2.06142	0.0392627	0.235931
RNU7-159P	3.8879	4.64894	2.25538	2.06127	0.0392774	NA
PSMD13	25.8177	2.00539	0.973585	2.0598	0.0394177	0.236151
TOR1B	8.43578	2.93313	1.42458	2.05893	0.0395005	0.236175
DCUN1D2	11.5086	2.61405	1.26987	2.05852	0.0395406	0.236179
NUDT12	2.60842	4.0956	1.99105	2.057	0.0396859	NA
C18orf63	14.3154	6.64048	3.22899	2.05652	0.0397325	0.236852
BHLHE41	4.79636	4.14766	2.01788	2.05545	0.0398354	0.237225
CLDN11	5.98786	2.94228	1.43231	2.05423	0.0399538	0.237314
KCNIP4	37.4308	2.03962	0.994145	2.05163	0.0402054	0.238179
ZNF234	12.3851	-2.36083	1.15093	-2.05124	0.0402438	0.238179
GTF2IP12	4.81693	-2.62442	1.27973	-2.05076	0.0402908	0.238179
CFAP61	10.5688	2.21767	1.08181	2.04997	0.0403677	0.238179
EFCAB13	5.15431	-2.73061	1.33355	-2.04763	0.0405966	0.239147
BTF3P13	6.22774	-2.8126	1.37406	-2.04693	0.0406651	0.239411
TRPC4	28.3965	2.19105	1.07056	2.04663	0.0406941	0.239411
CPOX	10.0153	2.22353	1.08737	2.04486	0.0408685	0.24004
MRTFA-AS1	4.96015	-2.74613	1.34321	-2.04446	0.0409086	0.240158
UQCC3	7.13887	2.89383	1.41592	2.04378	0.0409754	0.24042
LHCGR	1.99435	3.68206	1.80176	2.04359	0.0409936	NA
TWNK	7.53353	2.90798	1.42303	2.04351	0.0410018	0.24042
AL133387.1	1.84819	-4.94296	2.41921	-2.04321	0.0410315	NA
LINC02041	1.48762	-4.63072	2.26992	-2.04004	0.0413466	NA
AL022322.2	3.78678	3.66857	1.79879	2.03946	0.0414037	NA
AC132803.1	3.28873	4.35808	2.13715	2.0392	0.0414303	NA
NFIA	8.04888	2.60458	1.27752	2.03877	0.0414728	0.241985
SNAI1	3.11908	-4.76961	2.33947	-2.03875	0.0414746	NA
FBXL21P	20.9374	2.17333	1.06654	2.03774	0.0415762	0.242295
ALOX12-AS1	2.23809	-3.88008	1.90442	-2.0374	0.0416096	NA
ACSS1	4.81367	3.39	1.66474	2.03636	0.0417144	0.242692
PHF21B	3.90766	-2.426	1.19142	-2.03623	0.0417272	NA
SBSPON	17.2416	2.00834	0.986487	2.03585	0.0417659	0.242692
PTDSS2	2.56279	-3.77382	1.85526	-2.03412	0.0419392	NA
AC024060.1	4.63069	3.21366	1.58022	2.03368	0.0419841	0.243605
AL353150.1	1.48215	-4.62362	2.27831	-2.02941	0.0424166	NA
TFIP11	7.07859	2.76479	1.36288	2.02863	0.0424958	0.245244
BX679664.1	4.90356	4.21433	2.07749	2.02857	0.0425021	0.245244
NUP160	7.67987	3.22537	1.59042	2.02799	0.0425608	0.245346
AC009518.1	5.95923	3.30749	1.631	2.0279	0.0425708	0.245346
GP1BA	5.38578	-2.3625	1.16541	-2.02718	0.0426441	0.245499
PTHLH	25.0687	2.06483	1.01874	2.02684	0.042679	0.245499
MRNIP	6.72858	-2.59681	1.28221	-2.02527	0.0428398	0.245949
MATK	2.48418	-3.7271	1.8418	-2.02362	0.0430094	NA
FAHD2A	11.5193	-2.05025	1.01317	-2.0236	0.0430109	0.246686
CHODL	12.5735	-2.36992	1.17138	-2.02318	0.0430543	0.246707
RPSAP43	1.47785	-4.60528	2.2784	-2.02128	0.0432512	NA
ZNF544	23.0153	2.13071	1.0543	2.02097	0.0432829	0.247502
AL162727.1	3.59922	4.50659	2.23206	2.01903	0.0434845	NA
OTOP3	1.80859	-4.85426	2.40756	-2.01626	0.0437729	NA
PIN4	5.75546	2.68716	1.33361	2.01495	0.0439095	0.249935
AC017083.1	2.48612	-4.63069	2.3	-2.01334	0.0440785	NA
CYP2E1	13.5058	-2.06067	1.0236	-2.01316	0.0440983	0.250057
RNF227	5.41434	2.8571	1.41985	2.01226	0.0441926	0.250355
AC012640.1	2.17672	-5.17406	2.57165	-2.01196	0.0442244	NA
AC092296.3	2.17672	-5.17406	2.57165	-2.01196	0.0442244	NA
AL713998.4	2.17672	-5.17406	2.57165	-2.01196	0.0442244	NA
RNU6-606P	2.17672	-5.17406	2.57165	-2.01196	0.0442244	NA
RPL12P18	2.17672	-5.17406	2.57165	-2.01196	0.0442244	NA
RMRP	2.8185	-2.7336	1.35895	-2.01155	0.0442674	NA
AC010136.1	3.05276	4.25532	2.1163	2.01074	0.0443531	NA
AC064807.1	3.06709	4.41394	2.19546	2.01049	0.0443796	NA
AL137847.1	5.07578	3.64485	1.8132	2.01018	0.0444126	0.251008
PXN-AS1	5.75077	-2.36622	1.17806	-2.00857	0.0445833	0.251343
AC104233.1	4.77692	3.31118	1.64983	2.00698	0.0447517	0.251855
SKIDA1	2.50852	3.40666	1.69871	2.00544	0.0449156	NA
AL389889.2	2.77496	-3.7205	1.85528	-2.00535	0.0449254	NA
SEPT10P1	3.93418	3.81892	1.90698	2.0026	0.0452202	0.252665
PLD3	8.52389	-2.25294	1.12534	-2.002	0.0452844	0.252715
DNAH6	21.574	2.13782	1.06816	2.00141	0.0453477	0.252715
AC005076.1	5.32909	-2.86059	1.42968	-2.00086	0.0454077	0.252902
GRK7	1.69241	-4.82441	2.41514	-1.99757	0.0457635	NA
GJA5	2.58814	3.37651	1.69295	1.99445	0.0461028	NA
CTHRC1	2.59589	3.38833	1.70144	1.99145	0.0464312	NA
STAMBPL1	4.35498	3.01459	1.51406	1.99107	0.0464736	0.256365
PODXL2	1.64437	-4.04502	2.03233	-1.99034	0.0465537	NA
WDR49	8.49404	5.12871	2.57694	1.99023	0.0465655	0.256458
DGCR6L	5.46508	3.46626	1.74189	1.98994	0.0465976	0.256458
KLHL4	25.6551	2.1128	1.06216	1.98916	0.0466836	0.256577
HNRNPA1P47	8.04464	-2.07389	1.04369	-1.98707	0.0469149	0.257376
AC008115.2	2.02954	-4.34374	2.18918	-1.98419	0.0472352	NA
DNAJC14	2.67622	-3.69964	1.86644	-1.98219	0.0474576	NA
CASTOR1	2.65065	-2.96966	1.49995	-1.97984	0.0477211	NA
TRPV2	2.26848	-3.82336	1.93249	-1.97846	0.0478764	NA
GOLGA7	5.54936	-2.40535	1.2162	-1.97776	0.0479555	0.26129
ABHD17A	1.87499	-3.60697	1.82568	-1.97568	0.0481905	NA
PRXL2C	20.5973	2.10065	1.06364	1.97496	0.0482722	0.262299
CD163	2.94382	4.30539	2.1828	1.97242	0.0485622	NA
C1orf115	12.8327	2.79677	1.41827	1.97195	0.048615	0.263213
AP003080.1	4.5593	3.23765	1.64266	1.97098	0.0487264	0.263523
KCTD1	6.71021	2.20337	1.11941	1.96834	0.0490295	0.264209
CAT	12.7315	2.38328	1.21086	1.96826	0.0490384	0.264209
GC	18.6193	2.07681	1.05517	1.96822	0.0490427	0.264209
KITLG	7.72067	2.73897	1.39234	1.96717	0.0491635	0.2643
DKK1	3.92503	4.65802	2.36849	1.96666	0.049222	0.2643
FAM155A-IT1	3.92503	4.65802	2.36849	1.96666	0.049222	0.2643
DPP10-AS1	6.49609	-2.32223	1.18116	-1.96606	0.0492915	0.264478
NDUFS7	3.49437	-2.74406	1.39636	-1.96515	0.0493965	NA
AC005358.2	2.4161	4.1346	2.10419	1.96494	0.0494213	NA
CASS4	3.87108	-2.53359	1.29029	-1.96358	0.0495786	NA
FOSL1	1.72014	-4.83893	2.46438	-1.96355	0.0495822	NA
MTND1P23	9.93971	2.11016	1.0748	1.9633	0.0496109	0.265715
GPX1P1	2.18204	-3.2353	1.6485	-1.96257	0.0496959	NA
AL603783.1	3.53385	-2.97391	1.51551	-1.96232	0.049725	NA
IFNW1	2.21932	3.96158	2.01906	1.96209	0.0497522	NA
RBAK	6.50296	2.93689	1.4977	1.96093	0.0498873	0.2666
FAM220CP	9.65165	-2.46606	1.25816	-1.96006	0.0499889	0.266672

## Sheet: MII_treat_vs_control
	baseMean	log2FoldChange	lfcSE	stat	pvalue	padj
ELOA	3532.19	4.96474	0.827949	5.99644	2.02e-09	2.72e-05
MOB4	794.697	4.29869	0.743952	5.77818	7.55e-09	5.09e-05
GTF2I	38.7139	4.67336	0.866165	5.39546	6.83e-08	0.000307427
AC022182.3	73.2919	7.64821	1.49608	5.11218	3.18e-07	0.000897444
GAR1	126.182	3.80836	0.747049	5.09787	3.43e-07	0.000897444
PA2G4P1	101.878	7.68338	1.51564	5.06941	3.99e-07	0.000897444
AC138811.1	86.1847	5.16768	1.07748	4.79609	1.62e-06	0.00311892
TBCA	395.613	2.53075	0.545773	4.63699	3.54e-06	0.00596298
AL162293.1	36.1472	3.64743	0.81004	4.50278	6.71e-06	0.00966678
DPPA4	103.046	5.4911	1.2233	4.48876	7.16e-06	0.00966678
AL135790.1	34.163	3.73358	0.850234	4.39123	1.13e-05	0.0137401
LAMB4	20.7835	5.19231	1.19314	4.3518	1.35e-05	0.0137401
SULT1C2	8.2787	6.44265	1.48607	4.33536	1.46e-05	0.0137401
PRR5-ARHGAP8	6.22067	6.6557	1.53943	4.3235	1.54e-05	0.0137401
ACTR3B	334.344	3.30218	0.764532	4.31922	1.57e-05	0.0137401
AL157888.1	5.64595	7.0508	1.63574	4.31046	1.63e-05	0.0137401
PRRG3	79.621	5.10238	1.20084	4.24902	2.15e-05	0.0170425
RGS20	12.7839	6.932	1.63706	4.23442	2.29e-05	0.0171783
BLM	50.2463	-6.57677	1.57502	-4.17567	2.97e-05	0.0211009
MTCO3P24	4.19135	5.80694	1.4069	4.12747	3.67e-05	0.0247468
EFNA2	65.2318	3.53692	0.864402	4.09176	4.28e-05	0.0275097
EMX2	51.4112	5.40616	1.3285	4.06938	4.71e-05	0.028913
FAM133B	112.213	2.85381	0.705317	4.04613	5.21e-05	0.0305498
EXOSC3P1	36.8118	-6.14719	1.52674	-4.02634	5.67e-05	0.0318519
AL359976.1	37.5496	5.07341	1.26709	4.004	6.23e-05	0.0336162
AIMP2	66.227	-6.39575	1.60671	-3.98066	6.87e-05	0.0356675
CXCL14	32.6646	3.95474	1.00358	3.94065	8.13e-05	0.0406124
FOXP1	350.44	2.62257	0.671282	3.90681	9.35e-05	0.0421593
RRS1	241.242	3.24974	0.832193	3.90503	9.42e-05	0.0421593
LRRC37A16P	12.7263	3.81597	0.977957	3.90199	9.54e-05	0.0421593
ACSM6	8.09196	6.78233	1.7398	3.89834	9.69e-05	0.0421593
JDP2	941.298	5.4959	1.41386	3.88716	0.000101422	0.0427684
EFCAB12	32.7023	4.67786	1.21353	3.85474	0.000115851	0.0473724
ABCG1	11.2474	5.49044	1.43202	3.83406	0.000126046	0.0495885
AC008940.1	102.68	-5.60015	1.46253	-3.82909	0.00012862	0.0495885
FLVCR1-DT	16.9637	4.0443	1.06751	3.78855	0.00015153	0.0565715
Z95114.1	5.63127	6.00255	1.5889	3.7778	0.000158218	0.0565715
WWP1P1	7.31623	7.04255	1.86504	3.77609	0.000159309	0.0565715
RBPMS-AS1	17.1911	3.74711	0.995851	3.76272	0.000168074	0.056766
AC007687.1	8.6763	6.99377	1.85884	3.76243	0.00016827	0.056766
ZWINT	942.514	3.1666	0.846232	3.742	0.000182562	0.0594346
MT1F	57.2418	-4.7969	1.28305	-3.73868	0.00018499	0.0594346
CFAP43	17.3307	4.69108	1.27611	3.67608	0.000236841	0.0743241
RGS18	7.85659	6.70743	1.83097	3.66333	0.000248959	0.0750226
SPIDR	19.6255	-4.28363	1.16973	-3.66207	0.000250187	0.0750226
ZBTB18	155.074	2.24594	0.617993	3.63425	0.000278792	0.0803233
NBR2	23.7706	-5.5106	1.51667	-3.63335	0.000279768	0.0803233
MINK1	17.3247	-5.11528	1.41934	-3.60399	0.000313374	0.0880974
MEX3D	401.972	2.53191	0.709989	3.56613	0.000362298	0.0968559
PFDN4	440.024	2.35263	0.660011	3.56453	0.000364507	0.0968559
AC010359.2	58.6649	4.9177	1.38103	3.56089	0.000369599	0.0968559
AC007527.1	8.98205	5.05913	1.42303	3.55519	0.000377702	0.0968559
ZNF682	254.824	3.00793	0.847512	3.54913	0.000386513	0.0968559
SPCS2	351.512	2.47372	0.697139	3.54839	0.000387596	0.0968559
PAN2	25.7	-5.61104	1.58586	-3.53816	0.000402922	0.0988551
MGAT4B	70.5809	-5.62832	1.59471	-3.52937	0.000416545	0.100373
KCNJ3	11.2131	3.47822	0.989569	3.51489	0.000439939	0.10415
FAM167B	4.27248	6.81079	1.9426	3.50602	0.000454857	0.105825
TCTEX1D2	35.3788	2.88696	0.825369	3.49777	0.000469157	0.106957
ZC3H12B	6.05981	6.55615	1.87632	3.49415	0.000475577	0.106957
HAUS4	46.7345	-5.24571	1.50355	-3.48889	0.00048503	0.107124
TIAM2	37.7711	-4.68869	1.3454	-3.48497	0.000492194	0.107124
PLCZ1	16.3179	5.12833	1.48016	3.46472	0.000530787	0.112316
NKIRAS2	108.386	-3.47676	1.00376	-3.46375	0.000532699	0.112316
SFI1	58.8432	-4.80758	1.3902	-3.4582	0.000543792	0.112891
NAF1	73.1351	2.85849	0.828001	3.45228	0.000555875	0.113651
ROS1	61.2228	-5.2303	1.52087	-3.43902	0.000583829	0.117585
PTTG2	18.2592	3.39092	0.987625	3.43341	0.000596035	0.118114
ASXL1	206.942	2.0119	0.58659	3.42983	0.000603964	0.118114
RPS13P2	19.8579	2.93794	0.858018	3.4241	0.000616842	0.11891
TBC1D23	639.674	-2.58284	0.755873	-3.41702	0.000633099	0.120324
ANKLE2	165.629	-2.55523	0.7517	-3.39926	0.000675674	0.126632
CCDC117	1225.62	2.01525	0.596172	3.38032	0.000724023	0.13105
GPR85	85.3712	5.44768	1.61217	3.37909	0.000727257	0.13105
ZNF395	177.366	2.75483	0.81536	3.37867	0.000728379	0.13105
AC007846.1	32.1926	-5.87686	1.7473	-3.3634	0.000769898	0.134034
TUBGCP4	27.5325	-4.4617	1.32755	-3.36086	0.000777005	0.134034
MT-TL2	8.77117	3.88086	1.15535	3.35903	0.000782171	0.134034
UBXN8	118.71	-2.69103	0.801345	-3.35814	0.000784696	0.134034
ZBTB40	25.3206	-3.67178	1.0977	-3.34499	0.000822868	0.138797
SPEN	58.4258	-3.06484	0.917332	-3.34104	0.000834654	0.138841
MRPS18B	25.3275	-4.64388	1.3912	-3.33804	0.000843707	0.138841
ERMARD	16.7872	-5.02982	1.51037	-3.33019	0.000867867	0.141096
COL6A1	298.625	4.89403	1.47267	3.32323	0.000889799	0.14294
NUDCD2	661.44	2.11049	0.635916	3.31881	0.000904003	0.143513
DENND4C	134.992	-2.47006	0.745541	-3.31311	0.000922632	0.144364
LIPC-AS1	72.0094	-5.25058	1.5922	-3.29769	0.000974831	0.144364
TAF2	158.941	-3.4044	1.03319	-3.29505	0.000984028	0.144364
NSUN2	304.128	2.10136	0.638085	3.29322	0.000990452	0.144364
LINC01239	10.4189	4.47179	1.35802	3.29288	0.00099168	0.144364
AC093535.1	7.63262	4.57691	1.39075	3.29097	0.000998426	0.144364
MPRIP-AS1	4.03849	6.7279	2.04531	3.28943	0.00100391	0.144364
ARID3A	11.6533	2.94681	0.896321	3.28767	0.00101018	0.144364
SEC61A1	171.078	-3.2692	0.995017	-3.28557	0.00101777	0.144364
NOD1	16.8672	-5.02091	1.52877	-3.28428	0.00102242	0.144364
C9orf40	410.348	2.52409	0.769365	3.28075	0.00103531	0.144364
PUDP	70.8081	-3.25892	0.994039	-3.27846	0.00104375	0.144364
GIHCG	38.3978	2.59015	0.790356	3.27719	0.00104844	0.144364
CRISPLD2	208.665	-2.40387	0.734888	-3.27108	0.00107139	0.145806
MT-TV	197.39	3.99567	1.22241	3.26867	0.00108053	0.145806
AC010332.2	4.83178	6.62403	2.02982	3.26336	0.00110101	0.147099
AC093599.2	6.10489	6.2356	1.91542	3.25547	0.00113203	0.147965
NSD3	127.776	-2.42646	0.745548	-3.2546	0.00113554	0.147965
NCALD	2455.5	2.08987	0.642427	3.25309	0.00114159	0.147965
ODC1-DT	5.99316	3.41191	1.0496	3.25067	0.00115135	0.147965
SPTY2D1OS	6.14233	6.17568	1.90521	3.24147	0.00118913	0.151378
PHKG1	4.81273	5.70965	1.76743	3.23049	0.00123578	0.155498
HSPB11	769.6	2.5717	0.796569	3.22847	0.00124454	0.155498
PHOSPHO2	286.498	2.38297	0.73923	3.22358	0.00126597	0.156725
RPA3	187.199	2.74915	0.854388	3.21768	0.00129232	0.158125
AC011487.3	3.53921	6.91117	2.14911	3.21582	0.00130072	0.158125
C10orf95	50.9392	-5.6423	1.76088	-3.20425	0.00135416	0.163152
ZIC2	42.6343	4.21898	1.31864	3.19949	0.00137669	0.164021
AL022721.1	254.817	-5.11783	1.60052	-3.19762	0.00138568	0.164021
ROCR	14.9022	-4.84991	1.51975	-3.19126	0.00141655	0.166217
AL450345.2	15.2463	-4.88042	1.53226	-3.1851	0.00144702	0.166996
AC074389.2	34.6371	-5.94692	1.869	-3.18187	0.00146327	0.166996
C5orf22	984.09	2.47165	0.777819	3.17766	0.00148468	0.166996
ARL5C	3.17367	6.876	2.16391	3.17759	0.00148507	0.166996
MLX	83.119	-3.79506	1.19735	-3.16954	0.00152682	0.170272
AP001271.1	4.12753	6.39228	2.02536	3.15612	0.00159883	0.176842
KIAA0319L	24.6796	-3.40544	1.08038	-3.15208	0.0016211	0.177846
SERHL2	23.012	-5.40351	1.71659	-3.14781	0.00164497	0.178953
AC092053.5	3.93468	5.08355	1.6161	3.14556	0.00165771	0.178953
GLIS3	26.5517	-4.16739	1.32771	-3.13877	0.00169656	0.181416
JHY	41.8926	3.37586	1.07618	3.13691	0.00170741	0.181416
SMYD3	50.2927	-2.93919	0.939305	-3.12912	0.00175333	0.183526
DPF1	91.0959	-5.85315	1.87066	-3.12892	0.00175447	0.183526
NME6	25.9682	-3.29471	1.0542	-3.12531	0.00177616	0.184365
RNF44	147.13	2.23842	0.720255	3.10782	0.00188472	0.190848
CLK3	247.569	-3.16871	1.01995	-3.10672	0.00189173	0.190848
B3GNT2	14428.6	2.60384	0.838558	3.10514	0.00190186	0.190848
PINX1	21.6164	-5.31019	1.71077	-3.10399	0.00190933	0.190848
AL033523.1	27.4282	-4.7588	1.53496	-3.10029	0.00193334	0.191827
GRTP1-AS1	11.1023	-4.45471	1.44872	-3.07492	0.00210558	0.206646
CETN3	991.362	2.27087	0.738775	3.07383	0.00211332	0.206646
SHH	4.87553	5.33362	1.74158	3.06252	0.00219485	0.212948
TRMT61A	2.88112	5.97479	1.953	3.05928	0.0022187	0.212948
KCNQ1-AS1	15.0779	-4.83933	1.58304	-3.05699	0.00223575	0.212948
SULT1A1	6.01535	4.89419	1.60135	3.0563	0.00224089	0.212948
RCC1	69.1125	2.8424	0.930804	3.05371	0.00226032	0.213292
C20orf27	46.3792	-4.25375	1.39655	-3.04591	0.00231981	0.215048
DDX3X	5379.25	2.01209	0.660669	3.04554	0.00232267	0.215048
CD80	4.04715	6.35514	2.08707	3.04501	0.00232674	0.215048
AC124319.1	49.1674	-3.03867	1.00345	-3.02822	0.00246002	0.224881
BAG6	9.74531	-4.27638	1.41341	-3.02557	0.00248163	0.224881
AL022322.2	6.33587	3.90265	1.29035	3.02449	0.00249052	0.224881
ZIC5	2.62865	5.86323	1.94173	3.01959	0.0025312	0.224881
DTNB	30.8669	-4.64334	1.53982	-3.01551	0.0025655	0.224881
GCA	732.104	2.80471	0.930106	3.01548	0.00256575	0.224881
HPD	2.74441	6.62678	2.20213	3.00926	0.00261885	0.224881
SIL1	13.0157	-4.10094	1.36303	-3.00869	0.00262379	0.224881
Z82190.1	4.35019	3.86467	1.28528	3.00687	0.00263954	0.224881
NID2	18.6107	-5.10371	1.69782	-3.00604	0.0026467	0.224881
AL033519.3	18.2223	-4.55734	1.51669	-3.00479	0.00265764	0.224881
DNAJC2	681.14	2.44201	0.813094	3.00336	0.0026702	0.224881
ZNF649	26.6624	-3.68298	1.22646	-3.00293	0.00267398	0.224881
TIMM9	125.894	-2.45464	0.8177	-3.00189	0.0026831	0.224881
KLHL18	275.049	-3.30539	1.10596	-2.9887	0.00280168	0.233149
CPNE1	44.5186	-2.6416	0.884333	-2.98711	0.00281631	0.233149
TUBB8	2223.51	-3.77632	1.26622	-2.98235	0.00286045	0.235359
AC132825.1	3.10961	4.28731	1.44088	2.97547	0.00292539	0.235359
SPINT2	180.307	3.62351	1.21884	2.9729	0.00294997	0.235359
CCT7	40.9577	-3.44835	1.15996	-2.97281	0.00295084	0.235359
PTPDC1	50.4981	-3.35348	1.12813	-2.97261	0.0029528	0.235359
PIM2	9.17086	-4.18543	1.40822	-2.97214	0.0029573	0.235359
ELF3	2.96157	4.95503	1.66761	2.97133	0.00296509	0.235359
GRID1	4.06417	6.74086	2.2706	2.96876	0.00299004	0.235951
NUDT4	276.224	2.10922	0.711867	2.96294	0.00304718	0.237706
ZDHHC3	17.395	-3.97793	1.3437	-2.96043	0.00307214	0.237759
PPIE	20.3026	-3.81668	1.29214	-2.95375	0.00313936	0.237759
BRS3	3.98287	6.71506	2.2768	2.94934	0.00318458	0.237759
TMEM239	6.04363	5.79303	1.96454	2.9488	0.00319009	0.237759
MAD2L1	4201.56	2.65506	0.900891	2.94715	0.00320721	0.237759
SMG8	22.1144	-4.15988	1.41252	-2.94501	0.00322945	0.237759
COMMD6	580.866	2.38072	0.808653	2.94406	0.00323938	0.237759
AC006504.5	22.0437	-3.90139	1.3256	-2.94311	0.0032493	0.237759
NDUFAB1	929.976	2.45728	0.835007	2.94283	0.00325232	0.237759
AC008280.1	2.66262	6.6219	2.25053	2.94237	0.00325709	0.237759
ZNF665	12.6758	-4.58977	1.56189	-2.93861	0.00329693	0.239187
HSF2BP	16.6468	-4.42037	1.51127	-2.92494	0.00344527	0.248612
ZKSCAN4	42.4142	2.25532	0.772678	2.91884	0.00351338	0.252178
LINC01492	11.9964	4.6398	1.59398	2.91082	0.00360482	0.254364
AGTRAP	76.7992	-4.30352	1.47878	-2.91019	0.00361207	0.254364
RPS27L	324.64	2.071	0.711675	2.91003	0.00361391	0.254364
AC022762.2	7.82325	4.8257	1.66022	2.90666	0.00365316	0.254364
HSPA8P1	14.9654	-3.8951	1.34021	-2.90633	0.00365692	0.254364
COG2	34.8734	-3.57591	1.2343	-2.89712	0.00376606	0.260611
AC083837.1	9.31219	4.52844	1.56397	2.89547	0.00378587	0.260646
STIM1	8.6502	-4.12323	1.42617	-2.89111	0.00383879	0.262947
ACTA1	5.70759	5.35698	1.85454	2.88857	0.00386996	0.263744
TMPO-AS1	11.2785	4.01223	1.39291	2.88048	0.00397073	0.265628
AL365357.1	21.8496	-5.29387	1.83882	-2.87894	0.00399011	0.265628
IFT81	53.4346	-3.02754	1.05271	-2.87595	0.00402807	0.265628
LRMDA	14.5211	-4.75763	1.65468	-2.87525	0.00403704	0.265628
TMEM138	68.4987	-3.00657	1.04655	-2.87284	0.00406803	0.265628
AC125238.1	4.01721	7.09748	2.47102	2.87229	0.00407512	0.265628
TJP1	7.90833	-3.98706	1.38844	-2.87161	0.00408389	0.265628
CACNA1A	15.1443	2.26098	0.787669	2.87047	0.00409868	0.265628
IL17RC	6.97623	5.42564	1.89038	2.87013	0.00410307	0.265628
RHOXF2B	11.1309	3.61399	1.25955	2.86927	0.00411415	0.265628
DUSP12	148.57	2.04887	0.715412	2.86389	0.00418468	0.268896
C12orf66	34.7171	-3.20364	1.11977	-2.86097	0.00422348	0.268971
BAALC-AS1	12.2682	-4.0183	1.40461	-2.8608	0.00422571	0.268971
HSPBP1	38.2579	-4.38998	1.53788	-2.85456	0.00430966	0.270061
LINC01591	3.94042	7.07139	2.47831	2.85331	0.00432669	0.270061
GKAP1	342.293	2.12922	0.746803	2.85112	0.00435659	0.270061
RAB3A	20.878	-4.72131	1.65683	-2.84961	0.00437726	0.270061
AL390860.1	3.71529	5.74579	2.01642	2.8495	0.00437883	0.270061
ATXN2L	77.4423	-3.93053	1.38021	-2.84777	0.00440264	0.270061
PLB1	12.6837	-4.02242	1.41467	-2.84336	0.00446405	0.270061
CAMK2G	170.621	-2.82508	0.993718	-2.84294	0.00446998	0.270061
USF3	28.4317	-4.51703	1.58889	-2.84288	0.00447076	0.270061
CTBS	11.8362	-4.50027	1.58411	-2.84089	0.00449885	0.270061
KIF1C	23.3397	2.53897	0.894277	2.83914	0.00452359	0.270061
MTCYBP20	2.6553	4.43065	1.56399	2.83292	0.00461252	0.270061
GLIDR	10.1417	3.18157	1.12347	2.83192	0.00462692	0.270061
SAP30	465.58	2.14589	0.75852	2.82905	0.00466862	0.270061
MT-TC	10.3482	2.77824	0.982358	2.82813	0.00468207	0.270061
ZNF91	117.617	-2.86029	1.01167	-2.82731	0.00469408	0.270061
CD84	2.77621	6.15806	2.17814	2.82721	0.0046956	0.270061
LINC02021	23.9267	-4.28539	1.517	-2.82491	0.00472933	0.270061
HTR2A	14.4703	-4.74766	1.68076	-2.82472	0.00473226	0.270061
SPIN3	233.463	-2.72445	0.965863	-2.82075	0.00479122	0.270061
DPEP1	40.8549	-4.24242	1.50478	-2.81929	0.004813	0.270061
NEUROD2	5.97866	3.76562	1.33753	2.81535	0.00487237	0.270061
PRIM2	145.394	-2.72734	0.968889	-2.81492	0.00487901	0.270061
PFKP	181.845	2.83738	1.008	2.81487	0.00487965	0.270061
UCP1	11.436	8.37285	2.97626	2.81321	0.004905	0.270061
INPP4A	46.2074	-2.57508	0.915526	-2.81268	0.0049131	0.270061
RPL35P6	16.3651	-4.0208	1.42957	-2.8126	0.00491432	0.270061
CAP1	22.8676	-3.66872	1.30457	-2.8122	0.00492038	0.270061
AL136234.1	2.40879	5.97575	2.12543	2.81155	0.00493035	0.270061
DCAF1	40.3485	-3.64996	1.29826	-2.81143	0.00493224	0.270061
ERP29	44.4823	2.05824	0.732405	2.81025	0.00495029	0.270061
AC092162.2	13.0063	-4.60191	1.63794	-2.80958	0.0049606	0.270061
MRTFA-AS1	25.9711	3.27913	1.16715	2.80953	0.00496138	0.270061
TMEM185A	52.2268	2.33811	0.83287	2.8073	0.00499589	0.270061
TBC1D14	9.95225	-4.2653	1.51979	-2.80651	0.00500819	0.270061
CPXM2	4.19576	5.65707	2.01591	2.80621	0.00501283	0.270061
CNTRL	189.705	-3.07383	1.09563	-2.80553	0.00502336	0.270061
HAUS7	2.13218	5.74676	2.0484	2.80549	0.00502406	NA
EFNB2	73.0491	-2.44918	0.874136	-2.80184	0.00508127	0.272051
DNAL1	62.3396	-2.63263	0.940361	-2.79959	0.00511676	0.272051
ERCC6L2	64.4656	-2.61941	0.935921	-2.79875	0.00513013	0.272051
CT62	3.36357	6.555	2.34335	2.79728	0.00515349	0.272051
TRIM72	11.0503	4.46363	1.59635	2.79615	0.00517152	0.272051
AL158151.1	21.0796	9.52099	3.40578	2.79554	0.00518135	0.272051
SSNA1	48.9708	-3.36692	1.20542	-2.79314	0.00521988	0.272089
MRPL55	42.896	-4.29569	1.53803	-2.79299	0.0052224	0.272089
MAGOH	596.948	2.60661	0.934181	2.79027	0.00526648	0.272513
GATA3	4.93423	3.63686	1.30354	2.78999	0.00527092	0.272513
ANAPC10	260.456	2.75904	0.990303	2.78605	0.00533541	0.274206
GSR	57.4231	2.05741	0.738611	2.78551	0.00534432	0.274206
SLC38A8	33.5744	-4.38842	1.57754	-2.78181	0.00540573	0.275468
AL392086.3	23.3784	-4.22945	1.52053	-2.78157	0.00540974	0.275468
POLR3D	65.43	-3.24321	1.16661	-2.78002	0.00543547	0.275738
POC1B	104.882	-2.28516	0.822898	-2.77697	0.00548686	0.277302
HACL1	78.5938	-2.70738	0.975407	-2.77564	0.00550926	0.277395
C1orf35	37.7208	-4.2273	1.52508	-2.77185	0.00557388	0.279606
LINC02336	9.3954	-4.19156	1.5133	-2.76982	0.00560869	0.279622
ANO6	1475.13	2.42224	0.874638	2.76942	0.00561565	0.279622
SMC6	408.593	-2.18801	0.790862	-2.76661	0.00566417	0.280106
PAXIP1	875.031	2.00494	0.725361	2.76406	0.00570871	0.280106
LSM6	66.2796	2.59033	0.937273	2.76369	0.00571518	0.280106
AL357075.1	3.42644	6.04157	2.18628	2.7634	0.00572028	0.280106
BMS1	93.0128	-3.12411	1.13074	-2.76289	0.00572916	0.280106
RETREG1	68.1486	-3.14256	1.13902	-2.75901	0.00579774	0.282436
CYFIP2	31.6698	-2.95895	1.07339	-2.75664	0.00583993	0.282786
PLEKHM2	61.9017	-3.49647	1.26937	-2.75449	0.00587828	0.282786
MRPL40	35.6807	-2.72187	0.988217	-2.75433	0.00588128	0.282786
AC004151.1	246.286	-3.59583	1.30572	-2.75391	0.00588875	0.282786
UBXN11	156.157	-4.13454	1.5037	-2.74957	0.0059673	0.284738
SCRIB	11.3001	-4.41612	1.60625	-2.74934	0.0059716	0.284738
AP006545.1	4.06491	6.44494	2.34551	2.74777	0.00600015	0.28482
PDIA6	57.0537	-3.99127	1.4536	-2.74578	0.00603665	0.28482
METTL9	113.105	-3.42112	1.24654	-2.74449	0.00606051	0.284938
TAX1BP3	45.6641	2.81141	1.02512	2.74252	0.00609701	0.284938
AL512646.1	8.38695	4.56319	1.66405	2.74222	0.00610249	0.284938
AKAP8L	9.21856	-4.15689	1.51838	-2.73771	0.00618686	0.286041
ZNF513	28.9081	-4.47736	1.63589	-2.73696	0.00620101	0.286041
LINC00561	13.0465	-4.59882	1.68059	-2.73643	0.00621091	0.286041
FOXK1	93.9903	-2.35862	0.863018	-2.73299	0.00627628	0.287267
TMEM69	392.267	-2.37411	0.868752	-2.73279	0.0062801	0.287267
WASHC2A	9.14337	-3.19907	1.17432	-2.72418	0.00644605	0.292975
ZNF385B	17.7153	-3.91763	1.43815	-2.72407	0.00644831	0.292975
COMMD4	70.6102	-3.8694	1.42149	-2.72208	0.00648734	0.293759
AL353898.3	2.09388	5.71189	2.10124	2.71835	0.0065609	NA
PSMC4	33.5754	-3.5028	1.28871	-2.71807	0.00656641	0.295855
AC022784.1	11.7997	-4.46388	1.64346	-2.71615	0.00660457	0.295855
ELP6	12.9573	-4.03762	1.48715	-2.71501	0.00662747	0.295855
AC062032.1	14.2708	-4.71159	1.7359	-2.71421	0.00664339	0.295855
RALY	124.965	-3.26812	1.20466	-2.71289	0.00666984	0.295855
FAM104A	1748.13	3.01609	1.1127	2.7106	0.00671614	0.295855
FADS1	108.977	-2.29156	0.845569	-2.71008	0.00672673	0.295855
TEX264	23.0931	-3.79073	1.39877	-2.71005	0.00672736	0.295855
SUN1	2933.31	2.22347	0.820508	2.70987	0.00673095	0.295855
AC092724.1	25.3837	3.01243	1.11424	2.70356	0.00686001	0.298924
LINC02149	13.0755	-4.06902	1.50547	-2.70283	0.0068752	0.298924
PCIF1	28.2242	-3.40765	1.26095	-2.70246	0.0068829	0.298924
LINC01117	22.4301	-3.87072	1.43396	-2.69931	0.00694824	0.298924
CCZ1B	180.549	-3.18845	1.18204	-2.69742	0.00698795	0.298924
OR2AG1	17.7729	3.17508	1.17731	2.69689	0.00699898	0.298924
AC016526.2	20.3174	3.10475	1.15175	2.69569	0.00702439	0.298924
HIVEP1	93.5192	-2.20854	0.819423	-2.69524	0.00703384	0.298924
CCDC173	121.392	2.57462	0.955427	2.69474	0.00704444	0.298924
MTCO2P22	3.26671	3.79638	1.41243	2.68784	0.00719159	0.301698
POLR1E	105.734	-3.35267	1.24735	-2.68783	0.00719181	0.301698
TBC1D25	10.4216	-3.76997	1.40279	-2.68748	0.00719926	0.301698
AC073648.6	13.5751	-4.63486	1.72857	-2.68133	0.007333	0.30496
ACIN1	69.4839	-2.97402	1.1093	-2.68098	0.00734059	0.30496
NR1H2	102.303	-2.64952	0.989723	-2.67703	0.00742776	0.307455
SLC35A3	115.014	-2.25779	0.844552	-2.67336	0.00750948	0.3085
TRAPPC6A	10.9856	-4.36092	1.6318	-2.67246	0.00752979	0.3085
ETFRF1	46.6202	-2.79051	1.04433	-2.67207	0.0075385	0.3085
PACS2	11.5571	-3.88794	1.45517	-2.6718	0.00754446	0.3085
LBR	1012.81	2.14496	0.804236	2.66708	0.00765144	0.310663
AC118754.3	66.5781	-4.2563	1.59792	-2.66365	0.00772988	0.312296
RPSAP71	3.83403	4.51965	1.6994	2.65956	0.00782422	0.314072
KBTBD7	395.775	2.02314	0.760958	2.65868	0.00784477	0.314072
TMEM147	64.6047	-2.57114	0.967695	-2.65697	0.00788461	0.314072
SCAMP4	14.3532	3.80529	1.4322	2.65696	0.00788486	0.314072
FHOD3	115.967	-2.23022	0.839684	-2.65602	0.0079068	0.314072
AL022067.1	3.28369	6.80337	2.56249	2.65499	0.00793118	0.314072
RNU6-1064P	3.62333	3.64198	1.37187	2.65475	0.00793676	0.314072
TXNDC17	705.795	2.34134	0.882619	2.65272	0.00798462	0.315042
WDR45B	1124.66	2.49007	0.941522	2.64473	0.00817571	0.321095
IGHMBP2	14.1707	-4.68071	1.77076	-2.64333	0.00820941	0.321095
SELENON	173.588	-2.67076	1.01088	-2.64201	0.00824155	0.321421
AL121983.2	4.95222	5.3808	2.04004	2.63759	0.00834967	0.323659
PISD	48.2298	-2.64789	1.00423	-2.63673	0.00837091	0.323659
PEX11A	26.4608	-2.52116	0.958	-2.6317	0.00849599	0.325006
DISC1	20.1798	-4.02459	1.52943	-2.63143	0.0085027	0.325006
CATSPERD	31.0282	-4.03447	1.53332	-2.6312	0.00850833	0.325006
RNF8	31.6922	-2.65368	1.0096	-2.62845	0.00857752	0.325006
CCDC181	124.631	-2.30749	0.878017	-2.62807	0.0085871	0.325006
TBCD	27.0228	-3.65613	1.3922	-2.62615	0.00863566	0.325006
FDFT1	87.4712	-2.92589	1.11429	-2.62578	0.00864516	0.325006
SDHC	44.8089	2.50673	0.954672	2.62575	0.00864591	0.325006
FLII	8.15687	-3.98897	1.51919	-2.62572	0.0086466	0.325006
BX322562.1	54.8947	-4.72044	1.79886	-2.62413	0.00868701	0.325618
AP002001.1	77.8599	2.92904	1.1184	2.61896	0.00881974	0.326678
DLGAP4	14.4704	-3.52903	1.34836	-2.61728	0.00886337	0.326678
CAMK2B	12.6235	2.97908	1.13847	2.61674	0.00887752	0.326678
MTFMT	15.9785	-3.94054	1.50593	-2.61667	0.00887914	0.326678
CMTM8	279.902	2.09802	0.802096	2.61567	0.00890513	0.326678
PIGBOS1	27.0772	-3.3297	1.27346	-2.6147	0.00893067	0.326678
MCM8	77.7578	2.0109	0.769369	2.6137	0.00895683	0.326678
MED15	343.103	-3.04366	1.1647	-2.61327	0.00896808	0.326678
PEMT	53.0755	-4.18062	1.59984	-2.61315	0.0089713	0.326678
SIGLEC10	55.8063	-4.14093	1.58553	-2.6117	0.00900936	0.326678
MFAP2	12.905	-4.56507	1.74931	-2.60964	0.00906382	0.326678
CLDND1	190.461	-2.52981	0.970432	-2.60689	0.00913676	0.326678
LINC02424	12.378	-4.50676	1.72885	-2.6068	0.00913921	0.326678
BCL2L12	126.682	-3.40821	1.30757	-2.60653	0.00914653	0.326678
VPS37B	46.4912	-3.27648	1.25761	-2.60532	0.00917895	0.326678
ONECUT3	2.90132	5.80198	2.22762	2.60456	0.00919914	0.326678
MORC4	40.1652	-2.7564	1.05859	-2.60385	0.00921829	0.326678
SSR4	258.626	-2.20944	0.848983	-2.60245	0.00925595	0.326678
ZNF536	5.3458	4.0381	1.55238	2.60123	0.0092891	0.326678
C19orf57	59.3322	3.40936	1.31094	2.60071	0.00930319	0.326678
DNAH10	27.2221	-3.86008	1.48437	-2.60048	0.00930928	0.326678
SLC25A26	20.5517	-3.73848	1.43816	-2.59948	0.00933643	0.326678
IDH3G	8.94587	-3.55719	1.36933	-2.59775	0.00938371	0.326678
NOS1	8.42216	4.29915	1.65531	2.59719	0.00939906	0.326678
TCF25	28.2059	2.30321	0.886966	2.59673	0.00941172	0.326678
ZNF835	35.9841	-3.09417	1.19166	-2.59652	0.00941736	0.326678
EIF5B	3454.94	2.03974	0.78662	2.59305	0.00951293	0.32787
DNASE1L3	2.36268	5.28826	2.03975	2.59261	0.00952516	0.32787
RAB29	266.357	-2.48642	0.959312	-2.59188	0.00954539	0.32787
TSACC	3.53113	5.28572	2.03944	2.59175	0.0095489	0.32787
SLC6A6	112.069	-2.27335	0.877833	-2.58973	0.0096051	0.328235
C1QTNF1	15.5951	-3.14835	1.21595	-2.58921	0.0096196	0.328235
CRBN	57.1013	-2.75112	1.06272	-2.58875	0.00963251	0.328235
AC012065.3	34.2383	-5.05628	1.9545	-2.58699	0.00968178	0.328819
LRRC42	377.175	2.08733	0.80704	2.5864	0.00969839	0.328819
KRI1	19.0798	-3.49694	1.35313	-2.58433	0.00975674	0.329168
KMT2B	411.37	-3.04848	1.17971	-2.58409	0.00976354	0.329168
TNPO2	211.957	2.74416	1.06221	2.58345	0.00978186	0.329168
HOXA7	21.7899	-4.14322	1.60486	-2.58167	0.00983245	0.330047
NALCN	33.711	2.80028	1.08573	2.57917	0.00990383	0.330811
MIF4GD	19.5635	-3.9722	1.54083	-2.57796	0.00993855	0.330811
CTNNBIP1	57.2575	-3.95067	1.53273	-2.57753	0.00995099	0.330811
CEP85	119.185	-2.99142	1.16189	-2.57461	0.0100352	0.332716
MFSD14A	17.9423	2.56338	0.9973	2.57032	0.0101606	0.334046
AC026124.2	12.6972	2.77495	1.07991	2.56962	0.0101812	0.334046
USP10	398.532	-2.3326	0.908197	-2.56839	0.0102173	0.334046
MZT2A	17.8277	-4.1238	1.60574	-2.56816	0.0102239	0.334046
RAB12	41.9393	2.20457	0.85977	2.56414	0.0103432	0.337128
AC010889.2	3.8131	4.72698	1.8444	2.56288	0.0103809	0.337523
SYVN1	105.22	-2.2902	0.89398	-2.5618	0.0104131	0.337523
XIRP2	18.0594	-4.99007	1.94831	-2.56123	0.0104304	0.337523
MORC1	5.00799	4.8664	1.90498	2.55457	0.0106318	0.339649
BBS4	115.523	-2.42331	0.948641	-2.55451	0.0106339	0.339649
FRA10AC1	389.008	2.35568	0.922349	2.554	0.0106492	0.339649
AQP4-AS1	8.89774	-4.07078	1.59453	-2.55296	0.010681	0.339649
AL035078.1	21.4847	2.45754	0.962687	2.5528	0.0106862	0.339649
ETHE1	63.0778	-2.66761	1.04512	-2.55243	0.0106974	0.339649
TUBA1C	62.9999	-2.99757	1.17505	-2.55102	0.0107409	0.34012
AC109635.8	9.94888	-4.22051	1.65524	-2.54979	0.0107789	0.34012
AC005831.1	39.9604	-4.82965	1.89436	-2.5495	0.0107879	0.34012
CTU2	74.7544	-3.67972	1.4445	-2.5474	0.0108529	0.341134
AL356652.1	2.69404	6.22533	2.44434	2.54683	0.0108706	0.341134
PKD1L2	5.99197	4.62425	1.81957	2.5414	0.0110408	0.345673
SERPINF1	248.689	-2.99156	1.17813	-2.53925	0.0111089	0.347
SNRPFP1	2.56052	3.81493	1.50381	2.53684	0.0111858	0.347721
AP000568.1	18.4215	3.13658	1.23654	2.53659	0.0111939	0.347721
CASC19	4.36824	4.30934	1.6992	2.5361	0.0112093	0.347721
AC007255.1	12.9675	-4.0471	1.59757	-2.53329	0.0112998	0.348546
GPC5	16.1173	-2.57676	1.0173	-2.53294	0.0113111	0.348546
HIST1H1A	116.592	-3.56046	1.4057	-2.53287	0.0113134	0.348546
MICU2	251.011	-2.01569	0.797319	-2.52809	0.0114686	0.352522
ZNF616	19.1768	-3.93361	1.55774	-2.52521	0.011563	0.354616
AC012671.1	2.11445	5.35748	2.12306	2.52347	0.0116202	NA
RPGRIP1L	62.388	-2.51772	0.999684	-2.51852	0.0117851	0.358885
STK24	41.8637	-3.45618	1.37312	-2.51702	0.0118352	0.358885
SAAL1	42.6013	-2.32454	0.924	-2.51573	0.0118784	0.35939
OR2AJ1	186.984	2.75583	1.09758	2.51083	0.0120448	0.362848
MEA1	28.3451	-2.87538	1.14521	-2.51078	0.0120465	0.362848
HERC2	8.98432	-3.14267	1.25303	-2.50805	0.0121398	0.364843
NUDT15	232.403	2.43773	0.97296	2.50548	0.0122285	0.366693
AC093259.1	5.95725	3.19583	1.2765	2.50359	0.0122939	0.367835
S1PR2	3.28192	3.50555	1.40142	2.50143	0.0123691	0.369268
UBR4	67.2561	-3.47182	1.39095	-2.496	0.0125602	0.372942
PKNOX1	67.6246	-2.33325	0.935054	-2.49531	0.0125846	0.372942
FIBCD1	14.5109	-4.19014	1.67967	-2.49462	0.0126094	0.372942
AC243967.3	20.5152	2.87281	1.15167	2.49447	0.0126145	0.372942
RPL10	296.278	-2.17944	0.874065	-2.49345	0.0126509	0.372942
KCNH8	31.0449	-3.95952	1.58863	-2.49241	0.0126881	0.372942
LGALS7	21.011	3.74846	1.50457	2.49137	0.012725	0.372942
SEC1P	2.14939	5.73792	2.30374	2.4907	0.0127492	NA
FBXL13	24.071	-3.90482	1.56781	-2.49062	0.0127519	0.372942
SLC24A1	10.8086	-3.74073	1.50233	-2.48994	0.0127764	0.372942
OR51M1	17.3471	-4.08605	1.64109	-2.48985	0.0127798	0.372942
CFAP206	4.1852	4.45309	1.7891	2.489	0.0128102	0.372942
CLCN7	4.02312	3.99283	1.60501	2.48772	0.0128564	0.372942
AC092625.1	2.10667	5.73818	2.30717	2.48711	0.0128786	NA
USP49	20.6144	-3.26461	1.31262	-2.48709	0.0128791	0.372942
AC087343.1	3.64963	3.40984	1.37234	2.48469	0.0129664	0.373347
FAM72A	17.1572	-3.80175	1.53025	-2.4844	0.0129771	0.373347
AC093519.2	18.4257	3.55918	1.43387	2.48222	0.0130568	0.373347
ESYT3	15.2251	-3.36617	1.3563	-2.48187	0.0130694	0.373347
PPP4R4	12.1125	-3.94677	1.59095	-2.48076	0.0131102	0.373347
PRADC1	53.1184	-2.9499	1.18935	-2.48028	0.0131281	0.373347
GABPB2	29.3112	-2.40696	0.971174	-2.4784	0.0131973	0.373347
AC013439.1	12.9394	-4.04119	1.63103	-2.47769	0.0132236	0.373347
ITGAL	3.82017	4.10676	1.65791	2.47707	0.0132466	0.373347
LINC02105	1527.92	-3.14565	1.27053	-2.47586	0.0132915	0.373347
PHACTR4	130.622	-2.57126	1.03867	-2.47554	0.0133035	0.373347
PIGT	38.0809	-2.91658	1.17917	-2.47341	0.013383	0.373347
VGLL4	211.558	-3.4409	1.39145	-2.47289	0.0134027	0.373347
CLUL1	8.02276	-3.93295	1.59066	-2.47252	0.0134162	0.373347
AL356295.1	10.886	-4.31658	1.74591	-2.4724	0.013421	0.373347
RABIF	30.9162	-2.4752	1.00129	-2.47202	0.0134353	0.373347
AC091982.3	11.6071	-4.4037	1.78165	-2.4717	0.0134473	0.373347
ZSWIM1	5.85852	3.07621	1.2447	2.47145	0.0134567	0.373347
ATIC	54.2164	-2.64151	1.06911	-2.47075	0.0134829	0.373347
TOGARAM1	53.8323	-2.66278	1.07794	-2.47025	0.0135018	0.373347
SGPP2	11.0472	-3.46257	1.40368	-2.46678	0.0136334	0.374592
SMARCC2	84.0724	-2.65655	1.0771	-2.46638	0.0136485	0.374592
AC008517.1	16.0475	-4.81713	1.95366	-2.46569	0.0136749	0.374592
ATP5IF1	8.52129	-3.98177	1.61496	-2.46556	0.0136799	0.374592
PIN1	16.9551	-3.76637	1.52769	-2.46541	0.0136856	0.374592
PQLC2	6.62588	-3.68267	1.49474	-2.46375	0.0137491	0.374706
BRIX1	112.326	-2.1552	0.874795	-2.46366	0.0137525	0.374706
SLC25A23	16.9429	-3.22826	1.31081	-2.4628	0.0137856	0.374706
AP001858.2	3.46656	3.21054	1.30382	2.46241	0.0138009	0.374706
MAU2	32.9187	-2.56502	1.04285	-2.45963	0.013908	0.376857
MIER2	112.765	-3.07596	1.25169	-2.45745	0.0139927	0.378392
TTC21B	30.529	-2.37132	0.966156	-2.45438	0.0141127	0.380873
HNRNPA1P48	41.7406	2.06721	0.842573	2.45345	0.0141493	0.381099
C21orf62-AS1	16.0758	-4.32106	1.76256	-2.45158	0.0142232	0.382325
MED30	406.874	2.46269	1.00526	2.4498	0.0142934	0.382469
CEP19	17.8566	-2.73478	1.11658	-2.44925	0.0143154	0.382469
LINC02367	8.70443	-3.45142	1.41087	-2.44631	0.0144328	0.382469
ZMYM1	15.6461	-2.98119	1.21892	-2.44575	0.014455	0.382469
AC000120.1	9.37349	8.34713	3.41409	2.44491	0.014489	0.382469
PCBP1	167.233	-3.60427	1.47454	-2.44434	0.0145119	0.382469
TEX261	40.3017	-2.36132	0.966299	-2.44368	0.0145384	0.382469
PTGIR	8.90886	3.5933	1.4706	2.44342	0.0145489	0.382469
CCBE1	125.126	-2.15319	0.881443	-2.4428	0.014574	0.382469
SRSF9	29.9367	-3.33847	1.36698	-2.44223	0.0145967	0.382469
AP000944.2	1.8438	5.10733	2.09141	2.44205	0.0146043	NA
PEF1	49.516	-2.0009	0.819791	-2.44075	0.014657	0.382469
CCDC138	82.6059	2.27963	0.933996	2.44073	0.0146576	0.382469
PACRGL	68.6175	-2.24214	0.918767	-2.44038	0.0146718	0.382469
AC012462.1	2.09363	5.31356	2.17818	2.43945	0.0147095	NA
ST13	471.069	2.47583	1.01496	2.43933	0.0147143	0.382469
CDC37L1-DT	4.23208	5.03647	2.06498	2.439	0.0147281	0.382469
OSBPL2	66.1451	-2.07091	0.849172	-2.43874	0.0147387	0.382469
DPM1	353.035	2.07416	0.851529	2.4358	0.0148588	0.384108
POMGNT2	14.9825	-3.30598	1.35796	-2.43452	0.0149116	0.384735
LRRC6	33.7994	-3.18651	1.30974	-2.43293	0.0149774	0.385696
GALNT3	22.9945	-3.0525	1.2557	-2.43092	0.0150606	0.385888
AC010319.3	2.67814	6.5006	2.6744	2.43068	0.0150706	0.385888
FGD1	2.67814	6.5006	2.6744	2.43068	0.0150706	0.385888
HDAC8	64.5894	-2.20596	0.909949	-2.42427	0.0153392	0.391479
NKAPL	12.078	-3.89227	1.60566	-2.42409	0.015347	0.391479
EXTL3	52.5288	-3.24435	1.33908	-2.42282	0.0154005	0.391623
DPPA3	12006	2.79617	1.15438	2.42224	0.0154254	0.391623
FGF23	4.70519	3.0487	1.25881	2.4219	0.0154397	0.391623
JOSD2	20.0088	-3.65753	1.51101	-2.42058	0.0154957	0.392307
AC131159.2	2.05971	6.10271	2.52245	2.41936	0.0155479	NA
LINC01143	2.05971	6.10271	2.52245	2.41936	0.0155479	NA
PPP1R7	65.1936	-2.28695	0.945805	-2.41799	0.0156064	0.393634
NUBPL	18.6365	-2.96613	1.22669	-2.41799	0.0156065	0.393634
NINL	22.2521	2.63644	1.09065	2.41731	0.0156357	0.393636
OAT	1883.53	2.29627	0.950444	2.416	0.015692	0.394299
ADIPOR1	267.593	-2.0878	0.864393	-2.41534	0.0157205	0.394299
HES1	5.72525	4.08275	1.69242	2.41237	0.015849	0.394635
HNRNPA1P76	2.62695	6.47507	2.68494	2.41163	0.0158814	0.394635
OGDHL	2.62695	6.47507	2.68494	2.41163	0.0158814	0.394635
CTSD	14.4206	-3.56802	1.48018	-2.41053	0.0159293	0.394635
ZNF606	37.8096	-2.10946	0.875302	-2.40998	0.0159535	0.394635
LMOD2	4.4268	4.57228	1.89757	2.40954	0.0159725	0.394635
GCM1	10.5168	2.42154	1.00549	2.40831	0.0160264	0.394635
HEMK1	8.29574	3.52542	1.46429	2.40759	0.0160581	0.394697
EPB41L4A	32.106	-3.32223	1.38058	-2.4064	0.0161108	0.395271
CNOT3	15.3591	-3.63184	1.50971	-2.40566	0.0161434	0.395353
ORC6	511.8	2.58578	1.07562	2.40399	0.0162173	0.396443
AC009119.1	3.52233	5.40158	2.24817	2.40266	0.0162763	0.397166
NBPF17P	2.8435	5.10917	2.1308	2.39777	0.0164951	0.401778
POLL	21.726	-4.02281	1.67853	-2.39662	0.0165469	0.402314
BET1L	11.5584	-3.17394	1.32504	-2.39536	0.0166041	0.402977
FAM220CP	10.9343	-4.30919	1.80016	-2.39378	0.0166757	0.40359
SQOR	51.1133	-2.80819	1.17326	-2.39349	0.0166891	0.40359
SLC15A4	270.272	2.36656	0.989224	2.39234	0.0167414	0.403817
AC008691.1	10.0478	-4.19254	1.75476	-2.38924	0.0168831	0.403817
PADI6	25.9001	-4.23154	1.77191	-2.38812	0.0169348	0.403817
HYAL2	32.1293	-3.01881	1.26447	-2.38741	0.0169675	0.403817
ABHD12	67.4017	-2.61583	1.09615	-2.38638	0.0170151	0.403817
AC023245.2	10.2448	-4.22667	1.77177	-2.38557	0.0170529	0.403817
IGFBP1	508.296	2.2727	0.952992	2.3848	0.0170883	0.403817
RXYLT1	43.8516	-2.42459	1.01704	-2.38396	0.0171273	0.403817
RSRC1	91.5067	-2.77888	1.16587	-2.38353	0.0171474	0.403817
CEP290	62.1288	-2.22694	0.934753	-2.38239	0.0172009	0.404007
NHSL2	5.40046	2.80701	1.1785	2.38186	0.0172255	0.404007
DNAH5	9.91249	-4.1792	1.7551	-2.38118	0.0172574	0.404007
SYT5	6.08665	-3.58694	1.50719	-2.37988	0.0173183	0.404007
TMEM243	44.4582	-2.60722	1.09596	-2.37893	0.0173629	0.404007
NME5	17.6245	2.67903	1.12696	2.37721	0.0174441	0.404007
BFAR	14.7597	-3.57405	1.50354	-2.37709	0.0174498	0.404007
ACKR2	8.43682	3.38416	1.42419	2.3762	0.0174921	0.404007
DKK1	7.63665	4.29426	1.80724	2.37614	0.0174949	0.404007
PET100	7.83664	-3.86124	1.62556	-2.37533	0.0175331	0.404007
ABTB1	13.8703	-4.11264	1.73154	-2.37513	0.0175428	0.404007
RCOR2	2.15729	5.02326	2.11518	2.37486	0.0175557	NA
SYT15	1.90092	5.17499	2.17917	2.37475	0.0175609	NA
PPIB	20.5677	-3.45913	1.4569	-2.3743	0.0175821	0.404007
Z85996.3	7.85786	3.33933	1.40666	2.37395	0.0175991	0.404007
UBL7	20.0332	-3.26002	1.3737	-2.37316	0.0176367	0.404007
TKTL1	7.90042	-3.89988	1.64536	-2.37023	0.0177771	0.404007
SMC5	291.214	2.23602	0.943872	2.36899	0.0178368	0.404007
AC016727.1	12.7683	-3.072	1.29752	-2.36759	0.0179042	0.404689
MPP3	9.31899	-4.08133	1.72456	-2.3666	0.0179524	0.405099
KIAA1958	66.806	-2.30159	0.973072	-2.36528	0.0180165	0.405311
TTC23	18.2204	2.98363	1.26165	2.36487	0.0180365	0.405311
PDAP1	23.3732	-2.96889	1.25558	-2.36455	0.0180519	0.405311
AC004069.1	15.7995	2.3583	0.997665	2.36382	0.0180877	0.40544
CCDC28B	9.07027	2.94312	1.24563	2.36275	0.0181398	0.405906
CASC1	68.3512	-3.01798	1.27766	-2.36211	0.0181713	0.405906
MTND3P24	1.50847	5.25344	2.22416	2.36199	0.0181773	NA
UBC	651.254	-2.21854	0.939614	-2.36112	0.0182201	0.405906
TDGF1	20.5529	-3.25142	1.37765	-2.36011	0.0182695	0.406142
PECR	36.531	-2.98429	1.26546	-2.35827	0.0183602	0.406151
RAET1K	12.4612	-3.36865	1.42975	-2.35611	0.0184676	0.40739
KCNH7	8.86088	-4.03931	1.71497	-2.35532	0.0185067	0.40739
AC095038.2	1.98301	6.0446	2.56706	2.35468	0.0185386	NA
AC126323.2	1.98301	6.0446	2.56706	2.35468	0.0185386	NA
ZNF727	134.456	-2.04996	0.871096	-2.35331	0.018607	0.407924
KIAA0825	81.3745	2.67728	1.1377	2.35325	0.0186101	0.407924
C10orf143	9.16623	3.2329	1.3744	2.35223	0.0186612	0.407924
SYTL1	3.48857	5.69032	2.41915	2.3522	0.0186626	0.407924
TUBB8P11	22.1786	-4.03499	1.71585	-2.3516	0.0186931	0.407924
KIFC3	223.018	-2.58742	1.10063	-2.35086	0.0187302	0.407924
TRMU	6.72113	-3.69034	1.57019	-2.35026	0.0187603	0.407924
TRIM28	154.693	-2.23132	0.949493	-2.35001	0.0187728	0.407924
CYB5R3	51.9459	-2.86024	1.21791	-2.34848	0.0188501	0.408943
NKX1-2	40.2041	2.74066	1.1681	2.34626	0.0189629	0.41057
SLF2	117.261	-2.11613	0.902318	-2.34521	0.0190163	0.41057
MUC19	1.74791	5.90945	2.52004	2.34498	0.0190282	NA
AC104237.3	8.38196	-3.96974	1.69357	-2.34401	0.0190777	0.411237
AC068286.2	8.02753	-3.91117	1.66935	-2.34292	0.0191333	0.411778
CIAO3	2.25666	4.43336	1.89659	2.33755	0.0194106	NA
AC090015.1	59.6351	-3.12569	1.33725	-2.33741	0.019418	0.416378
ZNF425	14.218	-3.50077	1.49783	-2.33722	0.0194277	0.416378
CA12	102.059	2.06076	0.8818	2.33699	0.0194396	0.416378
DOCK9	303.175	2.43396	1.04302	2.33357	0.0196181	0.418197
GRIK2	65.0506	-2.09646	0.898408	-2.33353	0.0196204	0.418197
AL024495.1	18.7355	3.07549	1.32098	2.3282	0.0199016	0.418197
ZDHHC21	69.9528	-2.10559	0.904488	-2.32793	0.0199157	0.418197
ZNF598	54.6921	-3.35046	1.43976	-2.32709	0.0199604	0.418197
MOGAT3	2.72584	5.85103	2.51432	2.32708	0.0199609	0.418197
GIN1	15.1799	-3.34644	1.43806	-2.32706	0.019962	0.418197
URGCP	12.5421	-3.97051	1.70625	-2.32704	0.0199631	0.418197
C4orf50	29.6018	-4.37646	1.88071	-2.32703	0.0199636	0.418197
DNM3OS	9.51085	3.30849	1.42204	2.32658	0.0199876	0.418197
SIVA1	259.655	-2.66308	1.14465	-2.32655	0.0199894	0.418197
POU4F2	42.8868	2.39012	1.02829	2.32437	0.0201056	0.419573
AL592287.1	9.96888	4.11585	1.77122	2.32374	0.0201395	0.419573
SCN11A	1.64052	4.73124	2.03773	2.32181	0.020243	NA
MTCO1P43	19.5948	2.81699	1.21354	2.32131	0.0202701	0.420847
SKI	45.526	2.09589	0.903185	2.32055	0.0203109	0.420847
AC069439.1	25.336	2.30596	0.994583	2.31852	0.0204211	0.421994
ZNF414	19.4074	2.28885	0.9878	2.31712	0.0204973	0.422922
LINC01560	9.57359	-2.89815	1.25125	-2.3162	0.0205471	0.423302
CA8	17.3848	-4.08129	1.76299	-2.31498	0.0206141	0.424034
WDR72	21.5516	-3.40236	1.47126	-2.31254	0.0207479	0.425094
AC005537.1	9.10608	-3.5603	1.53971	-2.31232	0.0207601	0.425094
ZNF519	31.9017	2.34075	1.01274	2.3113	0.0208163	0.425519
AC078883.1	9.56459	-3.59045	1.55436	-2.30992	0.0208927	0.425869
ZNF576	18.7039	-3.5387	1.53423	-2.30649	0.0210831	0.427812
MTCYBP38	1.71126	5.0202	2.17739	2.3056	0.021133	NA
SPHKAP	27.4722	-2.97683	1.29313	-2.30204	0.0213328	0.430279
UROS	26.7801	-2.91291	1.26551	-2.30176	0.0213484	0.430279
HOXD8	69.538	2.01273	0.874534	2.30149	0.0213641	0.430279
GOLGA2P8	107.795	-3.60981	1.56969	-2.2997	0.0214651	0.431028
WIPI1	12.6822	-2.81488	1.22447	-2.29886	0.0215128	0.431342
SNHG7	38.5744	-2.84976	1.24083	-2.29667	0.0216378	0.432396
HECW1-IT1	2.96337	4.8775	2.12471	2.29561	0.0216982	0.432396
CHERP	161.784	2.26467	0.986578	2.29548	0.0217056	0.432396
SALL2	30.1784	-2.66041	1.15908	-2.29528	0.0217169	0.432396
PLA2G4C	32.7622	-3.51127	1.53011	-2.29478	0.0217458	0.432396
AC093817.2	6.77305	-3.69326	1.60959	-2.29454	0.0217596	0.432396
TDRD5	9.54252	-3.5938	1.56685	-2.29365	0.0218105	0.432396
ATXN2	521.123	-2.16107	0.942282	-2.29345	0.0218222	0.432396
SGTA	21.6457	-3.14957	1.37467	-2.29115	0.0219547	0.432545
ZBED3	46.4347	-2.00664	0.875838	-2.2911	0.0219574	0.432545
IQSEC3	2.93869	3.37529	1.47434	2.28935	0.0220591	0.433283
SPRED1	91.6854	-3.12342	1.36582	-2.28685	0.0222048	0.434808
FANCE	51.8975	-2.61547	1.14426	-2.28573	0.0222703	0.434808
B3GNT4	160.905	-2.96739	1.29849	-2.28526	0.0222978	0.434808
HSP90AB7P	2.03492	4.99458	2.18557	2.28525	0.0222982	NA
BASP1	66.7682	2.28836	1.00186	2.2841	0.0223658	0.435189
ZNF490	11.5709	-3.26279	1.42865	-2.28382	0.0223819	0.435189
FAM172BP	8.01982	-3.89754	1.70769	-2.28235	0.0224685	0.435618
TBC1D10A	12.7851	-3.37355	1.47976	-2.2798	0.0226197	0.437107
ZNF567	39.1444	-2.30322	1.01042	-2.27947	0.0226392	0.437107
LRRC2	4.89707	4.00709	1.76205	2.2741	0.0229599	0.437107
NUTF2	149.911	-2.40462	1.05743	-2.27402	0.0229648	0.437107
NLRP2	116.186	-2.96669	1.30482	-2.27363	0.0229882	0.437107
AC068787.5	13.4932	3.38648	1.48971	2.27325	0.0230113	0.437107
TMEM52	38.3767	-4.20994	1.85312	-2.27181	0.023098	0.437107
GNL2	70.0541	-2.47322	1.08897	-2.27116	0.0231374	0.437107
PAK4	40.2562	-2.65139	1.16898	-2.26812	0.0233216	0.437107
NCAPG	99.7302	-2.60472	1.14862	-2.2677	0.0233475	0.437107
ZNF485	7.9381	-3.32906	1.46808	-2.26763	0.023352	0.437107
UPP2	6.93011	-3.71839	1.63986	-2.2675	0.0233597	0.437107
CPSF4	371.707	2.19213	0.966906	2.26716	0.0233806	0.437107
PARS2	45.1378	-2.17835	0.96142	-2.26576	0.0234662	0.437107
LIAS	22.1591	-2.23457	0.986981	-2.26404	0.0235715	0.437107
SULT2A1	3.63578	4.8315	2.13457	2.26345	0.0236079	0.437107
MTND4P22	1.59789	5.37818	2.37678	2.2628	0.0236478	NA
SLC35G2	56.9104	-2.90943	1.28591	-2.26254	0.0236642	0.437107
NDUFAF5	9.31303	-3.1821	1.40713	-2.26141	0.0237339	0.437107
ERVV-2	6.03478	3.30153	1.46042	2.26068	0.0237792	0.437107
SUSD4	31.4043	-3.7571	1.66207	-2.2605	0.0237903	0.437107
NFKB2	73.783	-3.02973	1.34039	-2.26034	0.0238	0.437107
AL139385.1	11.5203	-4.32821	1.91505	-2.2601	0.0238149	0.437107
RPS6KC1	49.4015	-2.04453	0.904651	-2.26002	0.02382	0.437107
MTCO2P12	7.56414	2.69788	1.19409	2.25937	0.0238604	0.437107
AC007114.2	1.70927	4.63109	2.05003	2.25904	0.023881	NA
PTEN	7.94644	-3.36106	1.48789	-2.25894	0.0238871	0.437107
PPP2R2B	19.3474	-3.57029	1.58149	-2.25755	0.023974	0.437107
DPAGT1	13.3489	-3.18926	1.41299	-2.2571	0.0240018	0.437107
NCMAP	2.16427	4.62657	2.04986	2.25702	0.024007	NA
AC079414.3	15.3833	2.25008	0.997047	2.25674	0.0240243	0.437107
AC233266.2	27.8387	2.61672	1.16	2.25579	0.0240837	0.437107
APOA2	6.00291	3.27141	1.45062	2.25519	0.0241215	0.437107
KATNBL1	61.4183	-2.49843	1.10839	-2.2541	0.0241897	0.437107
DPCD	28.4671	-2.82094	1.25163	-2.25381	0.0242082	0.437107
TRIM36	810.774	2.07827	0.922318	2.25331	0.0242396	0.437107
AL034548.2	2.76005	5.20285	2.30898	2.25331	0.0242397	0.437107
DOK3	3.02675	4.48258	1.98984	2.25274	0.0242756	0.437107
PRRC2A	13.5772	-3.43489	1.52491	-2.25251	0.0242899	0.437107
FAM245A	2.1705	4.99602	2.21809	2.2524	0.024297	NA
PAFAH1B3	10.0008	-3.66995	1.6296	-2.25206	0.0243184	0.437107
RAB39B	23.4993	-4.03884	1.79468	-2.25046	0.02442	0.437107
PIK3R2	1.45201	5.44691	2.42071	2.25013	0.0244409	NA
GPR153	5.60758	-3.43138	1.5253	-2.24964	0.024472	0.437107
ANKRD20A11P	1.42848	5.55579	2.4698	2.24948	0.0244817	NA
SNTG1	1.42848	5.55579	2.4698	2.24948	0.0244817	NA
ADAMTS19-AS1	56.3414	2.79383	1.24227	2.24898	0.024514	0.437107
RBFOX1	26.6577	-2.92984	1.30278	-2.24891	0.024518	0.437107
SNUPN	7.17262	-3.19067	1.41878	-2.24888	0.0245199	0.437107
RPL36A	11.5303	2.35845	1.04882	2.24867	0.0245336	0.437107
INHA	205.214	-3.58734	1.5959	-2.24785	0.0245855	0.437107
CDCA2	254.372	-2.63451	1.17243	-2.24706	0.0246363	0.437107
AC007091.1	19.5007	-3.99333	1.77823	-2.24567	0.024725	0.437107
IL23A	21.152	3.26618	1.45459	2.24543	0.0247404	0.437107
NAA38	28.0841	-2.47246	1.10207	-2.24347	0.0248668	0.437107
OR7E7P	5.91063	7.6779	3.42283	2.24314	0.0248877	0.437107
TMA16	222	2.15016	0.958691	2.24281	0.0249092	0.437107
ZNF420	44.2924	-2.52304	1.12524	-2.24222	0.0249473	0.437107
KCNG2	84.8816	-3.57844	1.59623	-2.24181	0.0249733	0.437107
PLAT	2.49256	4.01074	1.7891	2.24177	0.0249763	0.437107
IGF2BP1	1.65399	4.05599	1.80968	2.24128	0.025008	NA
KCNG1	3.55477	5.1356	2.29171	2.24094	0.0250296	0.437107
AC023043.4	100.939	2.27424	1.01489	2.24088	0.0250339	0.437107
AL353576.1	2.72334	4.02433	1.796	2.24072	0.025044	0.437107
GLB1L3	7.85636	-3.82492	1.70728	-2.24036	0.0250674	0.437107
EIF2B2	26.3395	-3.34259	1.49233	-2.23985	0.0251009	0.437107
AC005586.2	8.45202	-3.95596	1.7665	-2.23943	0.0251278	0.437107
USF1	4.69829	3.05665	1.3651	2.23914	0.0251471	0.437107
ZNF585A	219.839	2.10537	0.940278	2.23909	0.02515	0.437107
AP002754.1	2.10642	5.33707	2.38522	2.23756	0.02525	NA
SIGMAR1	60.0072	-2.10174	0.939631	-2.23677	0.0253016	0.437107
AL606530.1	7.91264	7.6385	3.41509	2.23669	0.0253064	0.437107
PRMT5	7.91156	-3.86259	1.727	-2.23659	0.0253134	0.437107
C19orf54	15.2349	-3.18678	1.42502	-2.23632	0.0253311	0.437107
OR6A2	41.3889	2.64602	1.18336	2.23603	0.0253498	0.437107
HLCS	56.6863	-2.0077	0.899095	-2.23302	0.0255476	0.437107
INPP5K	5.56049	-3.39727	1.52168	-2.23258	0.0255766	0.437107
DUS4L	10.0736	-3.30508	1.48073	-2.23206	0.025611	0.437107
LCLAT1	37.9885	-2.21806	0.993937	-2.23159	0.0256418	0.437107
FAM217B	21.1951	-3.21545	1.44096	-2.23146	0.0256505	0.437107
AC097662.1	3.3231	3.49188	1.5653	2.2308	0.0256941	0.437107
RFX7	61.8813	-2.90681	1.30309	-2.23072	0.0257	0.437107
FUT11	21.8442	-3.93747	1.76544	-2.2303	0.0257276	0.437107
SCAF4	33.1899	-2.26068	1.01369	-2.23015	0.0257374	0.437107
WWP2	59.0547	-2.32884	1.04457	-2.22946	0.0257834	0.437107
OSGEPL1	30.3597	-2.82874	1.26911	-2.22892	0.0258191	0.437107
MAP10	11.312	-3.20181	1.43657	-2.22879	0.025828	0.437107
CPVL	10.3665	-3.06109	1.37344	-2.22877	0.0258291	0.437107
AC124944.3	2.0245	5.7998	2.60357	2.22764	0.0259046	NA
KCP	5.36618	2.60599	1.17004	2.22727	0.0259293	0.437107
PLCXD2	42.9608	2.47776	1.11279	2.22662	0.0259729	0.437107
THAP7	16.4832	-3.7373	1.67879	-2.22618	0.0260021	0.437107
AC109466.1	12.5845	2.37797	1.06829	2.22595	0.0260172	0.437107
ERBB3	2.51348	3.51319	1.57863	2.22546	0.0260501	0.437107
LINC01224	7.52461	-3.78646	1.70164	-2.22519	0.0260686	0.437107
KIF6	42.3272	-3.10383	1.3956	-2.22401	0.0261476	0.437107
SARDH	7.89967	-3.34948	1.50656	-2.22327	0.0261976	0.437107
AC021224.1	2.09532	4.90363	2.20615	2.22271	0.0262355	NA
AC010595.1	14.2312	3.39607	1.52814	2.22235	0.0262594	0.437107
EFCAB11	334.407	2.0288	0.913513	2.22088	0.0263593	0.437107
ACY1	1.74128	4.60652	2.07478	2.22025	0.0264019	NA
RETREG2	47.1792	-2.361	1.06345	-2.22014	0.0264093	0.437107
OXNAD1	11.1004	-2.62628	1.18357	-2.21895	0.0264901	0.437107
KCNN3	2.44056	4.12388	1.85914	2.21816	0.0265437	0.437107
CELF4	3.31919	4.4832	2.02132	2.21796	0.0265574	0.437107
TUBGCP3	79.4168	2.17402	0.980522	2.21721	0.026609	0.437107
ENOSF1	32.478	-2.19743	0.991484	-2.2163	0.0266706	0.437107
AC005776.2	1.85245	4.55651	2.05624	2.21594	0.0266954	NA
LINC01844	22.6132	2.08416	0.940582	2.21582	0.0267036	0.437107
FER1L6	15.5616	-3.57235	1.6124	-2.21554	0.0267227	0.437107
ZNF229	70.9297	2.15116	0.970986	2.21544	0.0267298	0.437107
AC025175.2	1.57839	5.0145	2.26371	2.21517	0.0267484	NA
DOCK7	35.7158	-2.29195	1.03474	-2.21501	0.0267593	0.437107
MT1X	554.355	-2.23629	1.00961	-2.21501	0.0267593	0.437107
CPNE9	17.4422	-3.7058	1.67312	-2.2149	0.0267666	0.437107
DOCK1	74.9277	-2.15103	0.971314	-2.21455	0.0267907	0.437107
AC073365.1	7.08564	3.31923	1.49912	2.21411	0.0268212	0.437107
AC009063.2	1.93271	4.90674	2.21701	2.21322	0.0268823	NA
TAZ	2.82714	5.11915	2.31311	2.21311	0.0268904	0.437436
EXOC3-AS1	4.93367	-3.26632	1.47623	-2.21261	0.0269247	0.437436
ATG4D	7.28659	-3.7473	1.69377	-2.21241	0.0269386	0.437436
AC107072.2	8.15797	-3.89091	1.75981	-2.21098	0.0270372	0.437593
KHDC4	243.809	2.15005	0.972512	2.21082	0.0270482	0.437593
OSR1	14.3811	-3.53366	1.59839	-2.21077	0.027052	0.437593
AC133435.1	2.77522	5.16253	2.33557	2.21039	0.027078	0.437593
RNF24	303.556	-2.08529	0.943799	-2.20946	0.0271424	0.438109
NCF2	10.7408	-4.24356	1.92231	-2.20752	0.0272775	0.439203
ARMC10	6.52058	-3.07855	1.39468	-2.20736	0.0272889	0.439203
AC103719.1	2.09464	5.71104	2.58819	2.20658	0.0273436	NA
RAD54L	9.74488	-4.12781	1.87089	-2.20633	0.0273608	0.439203
KCNJ4	2.09829	5.71105	2.58848	2.20633	0.0273608	NA
METTL17	37.0224	-2.39506	1.08576	-2.20588	0.0273925	0.439203
RPA2	31.1942	-2.28895	1.03835	-2.20441	0.0274953	0.439203
GLT1D1	75.7217	-2.64379	1.19937	-2.20432	0.0275016	0.439203
CENPBD1	16.8788	-2.99789	1.3611	-2.20255	0.0276262	0.439684
RRP12	12.2671	2.60768	1.18405	2.20233	0.0276417	0.439684
RAB11FIP5	14.8858	-2.78834	1.26626	-2.20203	0.0276635	0.439684
OVOL3	2.05557	5.71133	2.5937	2.202	0.027665	NA
WDCP	33.2878	-2.12312	0.964828	-2.20052	0.0277701	0.440341
ACTR1A	33.4095	-2.69642	1.22678	-2.19796	0.0279519	0.440958
ENDOD1	142.867	-2.53364	1.15328	-2.1969	0.0280276	0.440958
AC011995.2	8.24232	-3.90086	1.77658	-2.19571	0.0281128	0.440958
KCTD9P6	10.6703	-3.39019	1.54431	-2.19528	0.0281434	0.440958
PPM1L	16.0542	-3.08762	1.40668	-2.19498	0.0281654	0.440958
AC092098.1	6.72912	7.50286	3.41861	2.19471	0.0281844	0.440958
RPS6KL1	12.5752	-3.6135	1.64692	-2.19409	0.0282287	0.440958
AL592429.2	8.63151	7.48642	3.41221	2.194	0.0282351	0.440958
AL355472.3	1.63293	4.90602	2.23627	2.19384	0.0282467	NA
HMCES	140.788	-2.61588	1.19252	-2.19357	0.0282665	0.440958
ACVR2B	429.644	-2.32252	1.05993	-2.1912	0.0284373	0.442241
OLFML1	25.6174	-3.57328	1.6311	-2.19072	0.0284719	0.442241
SHLD3	12.9331	-3.65976	1.67119	-2.18992	0.0285302	0.442241
AC018754.1	17.1412	-4.06027	1.85419	-2.18979	0.0285398	0.442241
AC027419.2	9.05911	-4.02736	1.83985	-2.18895	0.0286001	0.442241
SPATA22	32.506	-3.37387	1.54142	-2.18881	0.028611	0.442241
SP4	48.7392	-2.28094	1.04286	-2.1872	0.0287278	0.442273
TSR1	5.63134	-3.41831	1.56336	-2.18651	0.0287781	0.442273
SLC26A8	7.58331	-3.80956	1.74235	-2.18645	0.0287826	0.442273
LAMA4	27.6016	-2.79797	1.2798	-2.18626	0.0287968	0.442273
NCAPD3	119.81	-2.31456	1.05891	-2.18579	0.0288309	0.442273
MESP1	120.611	-2.59014	1.18529	-2.18523	0.028872	0.442273
ZFYVE21	70.7121	-2.84846	1.30433	-2.18386	0.0289725	0.443259
HCG11	11.6597	-3.84568	1.76162	-2.18304	0.0290329	0.443357
COPE	102.404	-2.47131	1.13213	-2.18288	0.0290446	0.443357
TBC1D2B	30.494	-3.18913	1.46232	-2.18087	0.029193	0.444738
AC099520.1	13.3646	3.07305	1.40916	2.18076	0.0292009	0.444738
AC004990.1	2.28942	5.34083	2.44996	2.17997	0.0292598	NA
JAKMIP3	41.3697	2.43306	1.11619	2.1798	0.0292725	0.444959
RPL13AP7	8.08216	-3.88019	1.78017	-2.17968	0.0292814	0.444959
AC023509.5	1.48721	5.75418	2.64167	2.17824	0.0293884	NA
R3HDM2	20.8496	-3.07657	1.41279	-2.17765	0.0294322	0.445824
RPL13AP5	11.8466	-2.76804	1.27154	-2.17692	0.0294868	0.445824
MAP3K20-AS1	11.4287	-2.95265	1.35687	-2.17608	0.0295496	0.445824
BANF1	41.4329	-2.34502	1.07854	-2.17425	0.0296865	0.445824
EXO5	39.7832	-2.19729	1.01068	-2.17406	0.0297003	0.445824
DNAJC4	11.48	-3.49886	1.60959	-2.17375	0.0297236	0.445824
PDP2	20.0235	-3.0305	1.39528	-2.17196	0.0298585	0.445824
CLEC4A	2.39265	3.57685	1.64688	2.17189	0.0298637	0.445824
BECN1	35.1512	-2.99041	1.3771	-2.17153	0.0298914	0.445824
RBM28	50.3184	-2.13428	0.983125	-2.17091	0.0299377	0.445824
NAV2	615.021	2.35729	1.08621	2.1702	0.0299916	0.445824
GBP6	12.3428	3.84375	1.77129	2.17003	0.0300045	0.445824
STAT1	159.592	-2.27024	1.0467	-2.16895	0.0300866	0.445824
FAM9C	6.81695	-3.66704	1.69071	-2.16893	0.0300883	0.445824
AC073284.1	50.0817	2.26352	1.04378	2.16859	0.0301141	0.445824
ARHGAP35	36.5175	-2.749	1.26776	-2.16839	0.0301293	0.445824
AMBRA1	24.8803	2.07404	0.956708	2.16789	0.030167	0.445824
CDC45	242.103	2.24454	1.03539	2.16783	0.0301716	0.445824
EIF3KP2	42.1417	-3.66207	1.6896	-2.16742	0.0302031	0.445824
MICU1	21.5678	-2.18803	1.00968	-2.16706	0.0302304	0.445824
TMEM223	8.44013	-3.03501	1.401	-2.16632	0.0302869	0.445842
RUVBL2	12.9428	-2.82231	1.30349	-2.16519	0.0303728	0.445842
TNNI1	2.8497	5.03091	2.32399	2.16478	0.0304048	0.445842
ZKSCAN3	13.2901	-4.02725	1.8604	-2.16472	0.0304089	0.445842
EPHB4	2.53081	3.44297	1.59092	2.16415	0.0304532	0.445842
RNF166	8.7198	-3.96989	1.83487	-2.16358	0.0304969	0.445842
MAP2K5	10.4383	-3.11683	1.44087	-2.16316	0.030529	0.445842
CYBC1	6.29991	-3.56022	1.64626	-2.16262	0.0305706	0.445968
KLF2	537.682	2.42952	1.12468	2.16019	0.0307582	0.448219
FAM72D	23.2965	2.14882	0.994987	2.15964	0.0308004	0.44835
AC104843.1	1.90189	4.09521	1.89625	2.15964	0.0308007	NA
OOEP-AS1	8.37113	-3.92088	1.81683	-2.15809	0.0309211	0.448595
TMC5	80.9246	-2.73487	1.26739	-2.15788	0.0309374	0.448595
KLHDC2	133.864	-2.11246	0.97911	-2.15753	0.0309641	0.448595
MMS19	11.6061	-3.21638	1.49094	-2.15729	0.0309834	0.448595
APLP1	1.54349	5.70118	2.64377	2.15646	0.0310476	NA
ZNF599	25.11	-2.3818	1.10585	-2.15381	0.0312553	0.451972
MAP7D2	97.7996	-2.88387	1.33927	-2.15332	0.0312937	0.451972
DDX58	65.8284	-2.36028	1.09627	-2.15302	0.0313172	0.451972
INSM1	7.59536	-3.27906	1.52351	-2.1523	0.0313735	0.452294
TLE7	63.7655	-3.36637	1.56453	-2.15167	0.0314232	0.452294
SLC25A25-AS1	6.40301	3.0054	1.39716	2.15107	0.0314707	0.452294
AL442067.2	3.49361	3.644	1.69413	2.15095	0.03148	0.452294
BIN3	8.0122	-3.85877	1.79427	-2.15061	0.0315071	0.452294
PYGO2	14.3481	-2.92689	1.36145	-2.14984	0.031568	0.452687
USP54	59.9023	-2.38553	1.11016	-2.14882	0.0316487	0.453249
AC139019.1	4.25358	3.88372	1.80764	2.1485	0.0316744	0.453249
SLC39A11	18.4657	-2.61073	1.21594	-2.14708	0.0317871	0.453261
EPHB2	10.6557	-3.11988	1.45348	-2.14649	0.0318337	0.453261
OTUD5	103.179	-2.02943	0.945569	-2.14626	0.0318525	0.453261
DAXX	7.77631	-3.29803	1.53686	-2.14595	0.0318767	0.453261
PTRH2	28.362	-2.18434	1.01824	-2.14522	0.0319351	0.453612
CCDC169	17.8074	-3.68024	1.71622	-2.14438	0.0320022	0.454088
DBR1	24.3628	-3.49013	1.62878	-2.14279	0.0321303	0.455427
STAB2	15.5627	-3.26992	1.52709	-2.14127	0.0322526	0.456138
METTL4	65.9857	2.46488	1.15123	2.14109	0.0322672	0.456138
RCE1	60.5207	-2.62524	1.22623	-2.1409	0.0322819	0.456138
WDR19	31.555	-2.37882	1.11184	-2.13953	0.0323925	0.45685
CENPV	84.9648	-2.78994	1.30561	-2.13689	0.0326073	0.458786
RFFL	21.9128	-3.9482	1.8477	-2.13682	0.0326123	0.458786
IGF2BP3	87.1134	-2.61162	1.2231	-2.13525	0.0327402	0.459726
LDAH	39.9595	-2.41631	1.13215	-2.13426	0.0328215	0.460388
AL049828.1	13.7057	-2.69226	1.26172	-2.1338	0.0328594	0.460441
SLC25A31	10.1858	2.86088	1.34163	2.13239	0.032975	0.460681
TRIM3	47.7334	-2.8171	1.32127	-2.13211	0.0329975	0.460681
UMODL1	31.5394	-2.92717	1.37357	-2.13106	0.0330841	0.460681
AC004834.1	2.81903	5.35594	2.51415	2.13032	0.0331455	0.460681
DZANK1	17.3939	-2.91469	1.36847	-2.12989	0.0331806	0.460681
ARHGAP33	14.5777	-2.75676	1.29454	-2.12953	0.0332108	0.460681
NATD1	22.2205	2.30759	1.08364	2.12948	0.0332148	0.460681
RPL26P30	3.40934	2.91883	1.3718	2.12773	0.0333594	0.460681
DDX56	8.34151	-3.04757	1.43233	-2.12769	0.0333627	0.460681
PRPF8	7.05678	-2.79406	1.3133	-2.1275	0.0333783	0.460681
KIF2A	38.9057	-2.19953	1.03391	-2.12739	0.0333874	0.460681
AC005005.4	2.50143	3.60939	1.69697	2.12697	0.0334228	0.460681
TYMS	17.4103	-3.67011	1.72617	-2.12615	0.0334908	0.46087
FMC1	5.76878	2.75303	1.29529	2.12542	0.0335517	0.46087
RF00409	2.67099	3.82479	1.7996	2.12536	0.0335565	0.46087
RAD17	24.6795	-2.43588	1.14669	-2.12428	0.0336469	0.461414
GRM3	3.82031	2.95419	1.39158	2.1229	0.033762	0.462522
AC004898.1	2.0086	6.07663	2.86345	2.12213	0.0338265	NA
AC018802.1	2.0086	6.07663	2.86345	2.12213	0.0338265	NA
AC021127.1	2.0086	6.07663	2.86345	2.12213	0.0338265	NA
AC027801.2	2.0086	6.07663	2.86345	2.12213	0.0338265	NA
AL022331.1	2.0086	6.07663	2.86345	2.12213	0.0338265	NA
RHBDF1P1	2.0086	6.07663	2.86345	2.12213	0.0338265	NA
RTP2	2.0086	6.07663	2.86345	2.12213	0.0338265	NA
SPATA46	2.0086	6.07663	2.86345	2.12213	0.0338265	NA
DLL3	16.5907	-3.34539	1.57734	-2.12091	0.0339298	0.463539
GCSH	6.84057	3.34311	1.57658	2.12049	0.0339651	0.463539
FBXL22	7.13657	-3.19815	1.50873	-2.11976	0.0340261	0.463539
GPAA1	24.5252	-3.16609	1.49418	-2.11894	0.0340952	0.463539
PDE3B	3.48188	3.55299	1.67679	2.11893	0.0340966	0.463539
FAM161B	18.6672	-3.34296	1.57775	-2.11882	0.0341059	0.463539
OOEP	3821.85	2.51249	1.18597	2.1185	0.0341325	0.463539
EYA4	18.4829	-3.45871	1.63285	-2.1182	0.0341586	0.463539
RIPK1	10.1503	-3.65274	1.72478	-2.11781	0.0341915	0.463539
ASTL	9.06726	-4.01127	1.89431	-2.11754	0.0342141	0.463539
VPS4A	19.7872	-3.00888	1.42145	-2.11677	0.0342798	0.463759
C5orf58	47.0665	-3.41904	1.61558	-2.11629	0.0343202	0.463759
FRG1HP	16.6345	2.71082	1.28127	2.11573	0.0343678	0.463759
GBP4	18.5652	-4.16122	1.96853	-2.11387	0.0345266	0.464068
PUS7L	69.2036	-2.00507	0.948696	-2.1135	0.0345576	0.464068
TADA3	96.7812	-2.00563	0.949235	-2.11289	0.0346103	0.464068
CLDN18	51.5172	-2.35072	1.11313	-2.11182	0.0347022	0.464068
ARPIN	20.441	-3.04564	1.44246	-2.11142	0.034736	0.464068
LRRC41	14.6159	-2.93739	1.39126	-2.11132	0.0347449	0.464068
LNCOG	7.31975	2.94468	1.39473	2.11129	0.0347475	0.464068
C10orf88	19.2379	-3.39191	1.60656	-2.11128	0.0347478	0.464068
EMC4	38.9956	-2.15289	1.02019	-2.11028	0.0348342	0.464068
TFAP2C	8.65134	2.7687	1.3127	2.10917	0.0349301	0.464068
SNX17	23.1494	-3.28291	1.55674	-2.10883	0.0349591	0.464068
PPP2R2D	31.3918	-3.18618	1.51089	-2.10881	0.0349611	0.464068
TMEM44	1.48824	5.21636	2.4739	2.10856	0.0349828	NA
MFHAS1	10.3233	-2.52441	1.19735	-2.10834	0.0350016	0.464068
SCYL1	26.6249	-3.002	1.42444	-2.1075	0.0350744	0.464068
AC012170.3	5.90101	-3.48526	1.65407	-2.10708	0.0351105	0.464068
LINC02306	15.3755	-3.64722	1.73128	-2.10666	0.0351473	0.464068
RBPMS	161.428	-2.07144	0.983503	-2.10619	0.0351882	0.464153
NT5DC3	253.376	2.09058	0.993321	2.10464	0.0353226	0.465472
AC016493.1	1.97021	6.05153	2.87673	2.10361	0.0354122	NA
AL392003.1	1.97021	6.05153	2.87673	2.10361	0.0354122	NA
BNIP3P23	1.97021	6.05153	2.87673	2.10361	0.0354122	NA
MIR6076	1.97021	6.05153	2.87673	2.10361	0.0354122	NA
AL133304.3	84.1696	2.24536	1.06785	2.10269	0.0354929	0.465824
LINC00707	56.1799	-2.66904	1.26956	-2.10233	0.0355243	0.465824
BTBD8	40.102	-2.34979	1.11781	-2.10214	0.035541	0.465824
GPRC5C	2.89819	4.51114	2.14615	2.10196	0.0355564	0.465824
MTHFD1	6.41173	-3.05745	1.45516	-2.10111	0.0356315	0.46599
LINC01278	7.27144	-3.73713	1.77918	-2.10049	0.035686	0.46599
ZNF18	5.56166	-2.87361	1.36855	-2.09975	0.0357507	0.46599
NEIL3	123.508	2.24017	1.06699	2.09952	0.035771	0.46599
RPL7A	229.164	-2.14087	1.01986	-2.09917	0.0358021	0.46599
PTOV1	67.1868	-2.52078	1.2009	-2.09907	0.0358107	0.46599
TMEM136	20.1103	-2.71929	1.2955	-2.09904	0.0358138	0.46599
LRRC74B	2.06487	5.09205	2.42743	2.09771	0.0359307	NA
KLHDC3	675.685	-2.26511	1.07994	-2.09745	0.035954	0.466246
DEGS1	147.857	-2.06507	0.98464	-2.09728	0.0359687	0.466246
PNPLA2	118.731	-2.5816	1.2312	-2.09682	0.0360097	0.466329
ZNF521	44.8036	2.10086	1.0023	2.09603	0.0360793	0.466336
NUDT14	15.3742	-3.64602	1.73987	-2.09557	0.0361205	0.466421
FEZF2	11.3648	-3.82251	1.82591	-2.09348	0.0363062	0.46802
AL356747.1	5.5099	-3.38908	1.61894	-2.0934	0.0363137	0.46802
BZW1	198.339	-2.38123	1.13858	-2.0914	0.0364919	0.469868
LRRC59	81.7384	-2.0566	0.983746	-2.09058	0.0365657	0.47037
TRAF7	125.448	-2.6194	1.25327	-2.09006	0.0366126	0.470402
AC138776.1	2.21208	4.67633	2.23792	2.08959	0.0366548	NA
GUF1	32.1874	-2.34733	1.12339	-2.08951	0.0366622	0.470402
IL17B	257.355	-2.77918	1.33014	-2.08939	0.0366728	0.470402
AC136489.1	5.30086	7.15084	3.42433	2.08825	0.0367757	0.470827
NDUFA11	22.4309	-2.77954	1.3324	-2.08612	0.0369673	0.471715
RIC3	10.6029	2.34495	1.12454	2.08525	0.0370468	0.471715
SLC25A42	141.56	-2.24171	1.07588	-2.08361	0.0371961	0.472018
CCDC162P	13.6148	-3.46417	1.66287	-2.08324	0.0372291	0.472018
PGAP2	85.3549	-2.07914	0.998198	-2.08289	0.0372614	0.472018
AAR2	43.5324	-2.78679	1.33809	-2.08267	0.0372813	0.472018
CNIH3	4.6508	3.96436	1.90357	2.08259	0.0372885	0.472018
AC117453.1	51.9337	-2.77276	1.33219	-2.08135	0.0374021	0.472497
ILF3-DT	5.68778	-3.41378	1.64069	-2.0807	0.0374615	0.472497
PHKA1	22.153	-4.17121	2.00492	-2.08049	0.037481	0.472497
SOX15	213.089	-3.02148	1.45251	-2.08018	0.0375092	0.472497
SPC24	3.06663	4.10739	1.97574	2.07891	0.0376252	0.47292
POLR2A	13.0936	-2.82131	1.35732	-2.07859	0.0376552	0.47292
E2F5	24.1529	-2.68553	1.29252	-2.07775	0.0377323	0.47292
LINC01447	2.13142	5.00875	2.4107	2.07771	0.0377356	NA
GATA2	4.2807	3.46865	1.66954	2.07761	0.0377453	0.47292
HIRIP3	110.78	-2.34583	1.12989	-2.07615	0.0378797	0.474164
OXT	52.7885	-2.9056	1.40004	-2.07537	0.0379518	0.474627
SLC5A6	11.013	-2.66798	1.28607	-2.07451	0.0380315	0.475183
PPP6R1	4.93722	-3.24819	1.56646	-2.07359	0.0381176	0.475555
TMEFF2	28.9876	-3.06215	1.47685	-2.07343	0.0381318	0.475555
BTBD11	7.23604	-3.21439	1.55134	-2.07201	0.0382646	0.476042
MAP1A	30.4656	-2.94734	1.42257	-2.07183	0.0382809	0.476042
VPS51	9.01619	-3.51135	1.69576	-2.07067	0.0383894	0.476042
NR3C2	134.371	-2.34516	1.13266	-2.07048	0.0384071	0.476042
AC105345.1	11.6957	2.61724	1.26414	2.07037	0.0384178	0.476042
AC022075.1	20.554	-3.04948	1.47336	-2.06975	0.0384758	0.476324
SC5D	323.25	-2.27953	1.10193	-2.06867	0.0385772	0.476704
CYP20A1	37.0373	-2.05609	0.994435	-2.0676	0.0386781	0.477514
THAP9	16.7756	-2.8873	1.39678	-2.06711	0.0387235	0.477637
ASL	3.14773	4.22218	2.04322	2.06643	0.0387877	0.477743
TBPL2	12.8279	2.96726	1.43607	2.06624	0.0388056	0.477743
HFM1	4.77516	3.41251	1.6528	2.06469	0.0389527	0.477743
C16orf86	2.896	5.33003	2.58216	2.06418	0.039001	0.477743
ALG3	27.8799	-2.59055	1.25527	-2.06373	0.0390429	0.477743
TMEM241	5.5198	-2.85096	1.38163	-2.06348	0.0390669	0.477743
CLK2	12.4368	-2.98059	1.44494	-2.06278	0.0391337	0.477743
GRIA1	7.69851	3.05354	1.48063	2.06233	0.0391767	0.477743
CHD4	92.7324	-2.11777	1.02696	-2.06216	0.0391924	0.477743
CHRNA5	8.05002	-2.69033	1.30532	-2.06105	0.0392983	0.478058
CC2D2A	18.5182	3.76076	1.82484	2.06088	0.0393149	0.478058
C11orf40	21.9929	-3.09213	1.50049	-2.06075	0.0393268	0.478058
HMGA2	41.5603	3.04292	1.4769	2.06034	0.0393663	0.478058
CEPT1	23.3943	-2.97635	1.4448	-2.06003	0.0393953	0.478058
SAP30L-AS1	10.1278	3.64988	1.77237	2.05932	0.0394636	0.478269
REEP1	61.8741	-2.54539	1.23616	-2.05911	0.0394836	0.478269
RPL23AP7	6.54453	2.68757	1.30596	2.05792	0.0395977	0.478792
AC007823.1	2.92003	4.84405	2.35478	2.05712	0.0396751	0.47903
AL365440.1	5.041	2.52372	1.2275	2.05599	0.0397831	0.47903
OGG1	79.9036	-2.25057	1.09477	-2.05576	0.0398058	0.47903
RPH3A	65.6464	-2.95524	1.43797	-2.05515	0.0398643	0.47903
ANKRD54	35.4403	-2.24536	1.09294	-2.05443	0.0399341	0.47903
LGALSL	48.2119	-2.58407	1.25792	-2.05424	0.0399527	0.47903
MRGBP	42.0475	2.23956	1.09052	2.05367	0.0400079	0.47903
CCNQ	30.9557	2.02257	0.985082	2.05319	0.0400537	0.479153
NCKAP5L	3.50693	2.44161	1.1896	2.05246	0.0401248	0.47926
AL096706.1	3.48095	4.80087	2.33918	2.05237	0.0401337	0.47926
AC005330.1	1.40607	5.24042	2.55383	2.05199	0.040171	NA
TTYH2	10.2871	-3.05218	1.48822	-2.05089	0.0402775	0.479362
ZNF44	98.8815	-2.14785	1.04773	-2.05	0.0403647	0.479362
ADIPOR2	4.94693	-3.23494	1.57826	-2.04968	0.0403953	0.479362
CLYBL	6.10776	-2.94827	1.43852	-2.04952	0.0404116	0.479362
RANBP9	328.969	-2.17493	1.06127	-2.04936	0.040427	0.479362
RAB8A	10.8131	-2.55931	1.24897	-2.04913	0.0404497	0.479362
DRAXIN	2.79417	3.49549	1.70595	2.049	0.0404619	0.479362
SETDB1	6.94923	-3.15977	1.54409	-2.04636	0.0407207	0.4797
EXOSC5	7.03316	-3.66237	1.79	-2.04602	0.0407541	0.4797
RNF150	50.9357	-2.23868	1.09441	-2.04556	0.0407993	0.4797
PGF	10.8761	2.58634	1.26438	2.04553	0.0408022	0.4797
LINC00363	49.7596	2.14378	1.04834	2.04492	0.0408631	0.4797
PDE6C	53.3762	-3.19403	1.56218	-2.04459	0.0408949	0.4797
PCDHGC4	2.10253	5.34873	2.61678	2.04401	0.0409521	NA
PNRC1	145.984	-2.91778	1.42774	-2.04363	0.0409898	0.4797
LINC01194	28.759	3.30172	1.61567	2.04356	0.0409975	0.4797
PPP1R9A	28.1276	-2.58565	1.26538	-2.04338	0.0410144	0.4797
APLF	14.7841	-2.44985	1.19897	-2.04329	0.0410237	0.4797
LINC02487	1.44128	5.58454	2.73321	2.04322	0.0410311	NA
STMN2	1.44128	5.58454	2.73321	2.04322	0.0410311	NA
DRAP1	82.7213	-3.49601	1.71197	-2.0421	0.0411413	0.480607
AC138305.1	20.6639	2.24419	1.09913	2.04179	0.0411725	0.480607
MIR222HG	2.17526	4.96001	2.43012	2.04105	0.0412457	NA
DAAM2	9.31826	-4.02851	1.97384	-2.04095	0.0412555	0.48116
AC016573.1	17.9759	-3.67774	1.80284	-2.03997	0.0413533	0.48174
SLC38A10	20.1611	-3.18135	1.55989	-2.03947	0.0414032	0.48174
ECH1	10.8099	-3.09499	1.51775	-2.0392	0.0414304	0.48174
KAZN	8.01798	-2.77825	1.3626	-2.03893	0.0414566	0.48174
SRR	10.694	-3.70812	1.8189	-2.03866	0.0414837	0.48174
ARRB1	1.47986	5.15178	2.52763	2.03818	0.0415314	NA
ELOF1	24.8336	-2.89309	1.41972	-2.03779	0.0415712	0.481926
ANKRD26P1	9.93431	-3.28966	1.61527	-2.0366	0.04169	0.482475
PRKACB	70.1075	-2.20503	1.08299	-2.03606	0.0417439	0.482684
AP000428.1	13.6787	-3.04607	1.49638	-2.03562	0.0417883	0.482784
U91319.1	5.25621	4.25701	2.09168	2.03521	0.0418301	0.482853
MED28	91.2504	-2.36717	1.16431	-2.0331	0.0420424	0.484297
POU2F3	2.0563	5.42904	2.67082	2.03272	0.0420806	NA
MTND1P8	1.33953	4.35194	2.141	2.03267	0.0420859	NA
GAK	33.0338	2.4424	1.20181	2.03227	0.0421259	0.484297
AL136114.1	8.2603	-3.38491	1.6659	-2.03188	0.0421654	0.484297
FRMD4A	51.5686	-2.30337	1.13377	-2.03161	0.0421932	0.484297
CCDC137	127.475	-2.87839	1.41681	-2.0316	0.0421937	0.484297
AC100849.2	5.2063	4.34658	2.13961	2.03148	0.0422064	0.484297
AC116534.1	11.8004	2.70217	1.33122	2.02984	0.042373	0.485796
TMEM238	1.43714	5.15276	2.53917	2.0293	0.0424273	NA
LINC02177	22.389	2.481	1.22275	2.02904	0.0424541	0.485844
RP9P	2.49441	2.98652	1.47276	2.02785	0.0425759	0.485844
ZNF560	12.4383	-3.59772	1.77434	-2.02764	0.0425975	0.485844
ABCA9-AS1	3.63638	4.68291	2.30965	2.02754	0.0426071	0.485844
TENM2	6.85096	-3.62615	1.78859	-2.02737	0.0426243	0.485844
PRRG1	87.5532	-3.54181	1.74704	-2.02732	0.0426292	0.485844
PIK3CD	6.24242	-3.47272	1.71385	-2.02627	0.0427371	0.486251
STAT2	56.5891	-2.64874	1.30781	-2.02532	0.0428341	0.486944
AC004890.1	1.42394	5.15325	2.54514	2.02474	0.0428936	NA
AC025171.2	1.42394	5.15325	2.54514	2.02474	0.0428936	NA
MARS2	17.754	-2.97965	1.4725	-2.02353	0.0430186	0.487399
PARTICL	5.61784	-3.40355	1.68262	-2.02277	0.0430968	0.487876
ZNF285	23.094	-2.34609	1.16028	-2.02201	0.0431753	0.48799
MEIS3	53.1015	-2.48828	1.23107	-2.02123	0.0432556	0.48799
FOXP4	18.8537	-2.96663	1.46781	-2.02113	0.0432665	0.48799
SMAP1	11.5258	-2.55243	1.26322	-2.02059	0.0433226	0.48799
FCHSD1	6.87126	-2.75148	1.36173	-2.02057	0.0433239	0.48799
SIK2	31.5553	-2.88768	1.43009	-2.01923	0.0434633	0.488548
GABPB1-AS1	22.8599	2.77315	1.37349	2.01905	0.043482	0.488548
NMT1	18.6493	-3.19409	1.58245	-2.01845	0.0435443	0.488705
ADRM1	111.985	-2.24165	1.11085	-2.01796	0.0435958	0.488705
PDPK2P	6.68219	-3.60674	1.7876	-2.01764	0.0436284	0.488705
DTD1	21.3042	-2.92343	1.44953	-2.01682	0.0437148	0.488705
FTL	4168.2	-2.06862	1.02632	-2.01557	0.0438449	0.488705
RPAIN	12.7217	-2.76425	1.37199	-2.01477	0.0439285	0.488705
C6orf120	35.2665	-2.87844	1.42879	-2.0146	0.043947	0.488705
DCTD	87.9646	-2.29299	1.13822	-2.01454	0.0439533	0.488705
SOX11	1.70147	4.23886	2.10427	2.01441	0.0439669	NA
UMAD1	57.4619	-2.1407	1.06285	-2.01411	0.0439978	0.488705
TBCCD1	28.4085	-2.19626	1.09051	-2.01398	0.0440115	0.488705
ZNF816	9.09857	-2.88655	1.43339	-2.0138	0.0440308	0.488705
KCND2	91.0178	-2.75399	1.36761	-2.01372	0.0440392	0.488705
ITPA	26.54	-2.26354	1.12443	-2.01304	0.04411	0.489088
FUNDC2P2	6.94287	-3.65701	1.8179	-2.01166	0.0442554	0.489429
AC073218.1	8.44794	-3.06007	1.52125	-2.01155	0.0442673	0.489429
TRAPPC4	8.07198	-3.80245	1.89036	-2.01149	0.0442732	0.489429
C19orf53	34.5606	-2.06006	1.02578	-2.00828	0.044614	0.490835
LINC02582	48.7467	-2.92199	1.45506	-2.00815	0.044627	0.490835
MICALL2	20.563	-3.37483	1.68067	-2.00802	0.0446413	0.490835
CDH8	7.72008	-2.9226	1.45574	-2.00764	0.0446816	0.490835
AC099062.1	1.39835	5.1316	2.55664	2.00716	0.0447322	NA
FOXN2	48.3258	-3.32881	1.65859	-2.00701	0.0447485	0.490835
OR2AG2	47.9122	2.07731	1.0351	2.00687	0.0447634	0.490835
TRIM52-AS1	17.1803	2.46217	1.22716	2.0064	0.0448138	0.490835
AL359378.1	8.64249	3.29914	1.64493	2.00564	0.044895	0.490835
NLRP8	11.8707	-3.1795	1.5864	-2.00422	0.0450465	0.490835
BCKDK	20.704	-2.92008	1.45717	-2.00394	0.0450761	0.490835
GC	9.99201	3.30008	1.6468	2.00394	0.0450769	0.490835
HMGXB3	82.9514	-2.75278	1.37376	-2.00382	0.0450891	0.490835
FYCO1	29.0361	-2.6485	1.32183	-2.00367	0.0451057	0.490835
TPRG1L	7.02207	-3.15091	1.57299	-2.00313	0.0451632	0.490835
FAM133CP	1.94573	3.43573	1.7152	2.0031	0.0451663	NA
DCXR	48.5203	-2.64666	1.32129	-2.00308	0.0451682	0.490835
RNF113A	21.3259	-2.4794	1.23809	-2.00259	0.045221	0.490835
Z97633.1	2.22638	4.52822	2.2612	2.00258	0.0452228	NA
NLRP14	37.3772	-2.67152	1.33514	-2.00093	0.0454002	0.49134
ZNF732	22.2521	-2.8967	1.44833	-2.00003	0.0454974	0.49134
RANBP6	43.4904	-2.86531	1.43268	-1.99997	0.0455034	0.49134
CYCS	550.719	2.55864	1.2802	1.99862	0.045649	0.49134
PEX11B	33.5484	-2.39742	1.19985	-1.9981	0.0457062	0.49134
GPS1	28.9235	-2.62808	1.31585	-1.99725	0.0457985	0.49134
N6AMT1	13.9209	-3.25487	1.62992	-1.99696	0.0458299	0.49134
SATB2	133.668	2.09339	1.04842	1.99671	0.0458567	0.49134
ATP8B4	17.8739	-3.14864	1.57752	-1.99594	0.0459402	0.49134
DISP1	21.2513	-2.36901	1.18731	-1.99527	0.0460133	0.49134
TYMP	2.59706	3.43106	1.71967	1.99518	0.0460231	0.49134
ZPLD1	28.4416	-3.06368	1.53559	-1.99512	0.0460296	0.49134
AC079160.1	5.8861	-3.43905	1.72401	-1.9948	0.0460649	0.49134
OVCH2	8.21529	-3.02606	1.51733	-1.99434	0.0461154	0.49134
AVPI1	66.2748	-3.13423	1.57258	-1.99304	0.0462568	0.491914
SLC44A3	51.0814	-2.69277	1.35143	-1.99253	0.0463128	0.491914
ZNF527	12.7849	-3.34576	1.67926	-1.9924	0.046327	0.491914
LINC01533	2.55981	4.22182	2.11946	1.99193	0.046379	0.491914
ARHGEF26-AS1	53.1116	2.35638	1.18383	1.99048	0.0465385	0.491914
MRPL4	106.015	-2.42396	1.21818	-1.98983	0.0466097	0.491914
RNF216	304.309	-2.36079	1.18672	-1.98935	0.046663	0.491914
SLC3A2	126.489	-2.0969	1.05427	-1.98895	0.0467067	0.491914
CARF	26.3917	-3.21542	1.61673	-1.98884	0.0467193	0.491914
AMN1	14.7552	-2.62313	1.31896	-1.9888	0.0467238	0.491914
FBXO10	35.767	-2.54994	1.28243	-1.98836	0.0467718	0.491914
CCM2L	13.1118	-3.18337	1.60121	-1.98811	0.0467997	0.491914
COL18A1	11.147	-3.43956	1.73026	-1.98789	0.0468238	0.491914
NYAP2	15.2041	-3.22081	1.62059	-1.98742	0.0468754	0.491914
MPG	46.9781	-3.13792	1.57917	-1.98706	0.0469154	0.491914
ST8SIA2	2.22317	4.14158	2.0846	1.98675	0.0469499	NA
NOX1	7.63032	2.97699	1.49879	1.98627	0.0470036	0.491914
AGK	21.239	2.26498	1.14034	1.98623	0.0470073	0.491914
PEX12	55.6282	-2.23421	1.12518	-1.98565	0.0470727	0.491914
AC123912.4	14.3103	-3.7846	1.90622	-1.9854	0.0471002	0.491914
PHF2	24.8393	-2.5879	1.3035	-1.98535	0.0471054	0.491914
NAXE	12.6819	-3.22206	1.62314	-1.98508	0.0471354	0.491914
CTNNBL1	11.2895	-2.39786	1.20927	-1.98289	0.0473792	0.493062
SMARCB1	48.1434	-2.67956	1.35233	-1.98144	0.0475417	0.493103
MYO3B	21.8616	-2.4356	1.22981	-1.98047	0.0476503	0.493254
AC113192.2	8.84144	-3.47114	1.75274	-1.98041	0.0476573	0.493254
KCTD7	6.6625	-3.0762	1.55338	-1.98034	0.0476659	0.493254
AC007342.7	38.7747	-2.23191	1.1285	-1.97777	0.0479546	0.494819
AC105916.1	8.04592	-3.8363	1.94005	-1.97742	0.047994	0.494819
UNG	1463.93	2.13879	1.08175	1.97716	0.0480235	0.494819
IFI27	15.1294	-3.17813	1.60863	-1.97568	0.0481915	0.494819
CBWD2	11.6173	-2.77808	1.40739	-1.97393	0.0483899	0.49587
BBOX1-AS1	7.73685	-3.77839	1.9142	-1.97387	0.0483964	0.49587
TOM1	10.162	-3.30677	1.67574	-1.97333	0.0484584	0.495902
POPDC3	20.0874	-3.35778	1.70245	-1.97232	0.048573	0.495902
EXOG	9.23863	-2.36645	1.19987	-1.97226	0.0485804	0.495902
DUX4L34	2.39086	5.35246	2.71391	1.97223	0.0485833	0.495902
RN7SKP121	2.39086	5.35246	2.71391	1.97223	0.0485833	0.495902
AC090282.1	5.18578	-3.28481	1.66714	-1.97033	0.0488011	0.496507
NPY2R	1.69493	4.03731	2.0499	1.96952	0.0488939	NA
PPARGC1A	20.0185	-2.58928	1.31514	-1.96882	0.0489736	0.49719
YIF1B	15.9741	-3.29979	1.67625	-1.96856	0.0490042	0.49719
LINC00683	2.4388	3.80125	1.9333	1.9662	0.0492754	0.49889
ZNF674-AS1	19.0097	-3.24171	1.64877	-1.96614	0.0492827	0.49889
ZP1	183.695	-2.43586	1.23956	-1.9651	0.0494025	0.498929
LINC01798	11.0573	-2.91925	1.48562	-1.965	0.0494139	0.498929
CXorf40B	8.2871	-2.74153	1.39521	-1.96496	0.049419	0.498929
AC018442.2	8.67683	-3.91993	1.99602	-1.96388	0.0495444	0.499665
GRWD1	20.1619	2.5341	1.29105	1.96282	0.0496673	0.500531
DMKN	15.908	-2.9571	1.50716	-1.96203	0.0497584	0.501075
CHKA	6.64363	-2.68072	1.36701	-1.96102	0.049877	0.501894
ABCC8	2.04252	4.26905	2.17716	1.96084	0.0498979	NA
GTF2A1	221.529	-2.23404	1.13978	-1.96005	0.0499897	0.502536
