# Supplementary material for: Single-Cell Transcriptomic Analysis Reveals Mitochondrial Dynamics in Oocytes of Patients With Polycystic Ovary Syndrome
Source: Front Genet. 2020 Apr 30;11:396. doi: 10.3389/fgene.2020.00396 (PMC7203476; doi:10.3389/fgene.2020.00396)
Supplement: TABLE S3 — Overlap genes of venn diagram. [file Table_3.XLSX]

## Sheet: Sheet1
GV,MI,MII overlap (30)	GV,MI overlap (227)	GV,MII overlap (92)	MI,MII overlap (99)
FIBCD1	NDUFS6	ZSWIM1	EIF3KP2
TRAPPC6A	TUT1	AC005831.1	RPL7A
DCXR	XAB2	MTCO3P24	C20orf27
DPPA4	HEIH	COL18A1	ECH1
ABTB1	WDR34	ABHD12	EMX2
CCDC137	SCAT1	AL022331.1	TRAF7
KCTD7	NTHL1	KIAA0319L	CCM2L
TCF25	RPS28	LINC01194	IL23A
OXT	CD82	AC074389.2	CLK3
ZNF598	CRELD2	LRRC37A16P	PEF1
HIST1H1A	TBC1D17	AC073284.1	KMT2B
AGTRAP	COX8A	IGHMBP2	ZNF18
COPE	LIMD1	MIER2	KLHDC3
AC079414.3	MTND4LP30	ELP6	AC018754.1
CYB5R3	NUCB1	SGTA	TAZ
SIVA1	LAGE3	SLC3A2	TRIM52-AS1
ATP5IF1	TMEM11	MTCO1P43	MESP1
C1QTNF1	GSTP1	MTCYBP20	MED15
GPAA1	NDUFA13	MT1F	AL022322.2
PTOV1	FAU	MTND4P22	PTRH2
NDUFA11	ATP6AP1L	CYBC1	IL17B
NUDT14	IGSF9	GAK	CNOT3
ADRM1	RPS19P3	MMS19	ATXN2L
KIFC3	TCTA	CXCL14	MRPS18B
COMMD4	FAM49A	NOS1	UBR4
BX322562.1	FAM129B	ODC1-DT	AC138811.1
MTCO2P22	RABAC1	PACS2	BCL2L12
C19orf57	XRCC1	SULT1A1	AC010359.2
MICALL2	CDH11	PA2G4P1	SCYL1
AC132825.1	PCSK9	AL035078.1	ZNF513
	TMEM205	DLL3	TRIM72
	TMEM134	MUC19	PPP6R1
	GRAMD2A	DMKN	FTL
	KCNH3	ERBB3	VPS51
	PPP1R15A	SIL1	AL024495.1
	AC073476.3	RRP12	NR1H2
	AC011840.1	RAB12	MRTFA-AS1
	C7orf50	PEMT	C10orf95
	RNASEH2C	RFX7	SNHG7
	COMMD1	IGF2BP1	HOXA7
	NDUFB7	AC243967.3	KCNQ1-AS1
	LIFR-AS1	ZIC2	FAM172BP
	PACS1	PIN1	TDGF1
	BTBD1	PRRG1	C21orf62-AS1
	DET1	ZNF425	AL356747.1
	VCAN	MTND1P8	DRAP1
	RNH1	GRWD1	HEMK1
	JUP	AC025175.2	SCRIB
	LSR	SHLD3	CARF
	PLEKHJ1	NCKAP5L	TXNDC17
	SNX8	RCC1	MPG
	MRPL51	SSR4	CYCS
	DMWD	INPP5K	BET1L
	CALD1	ZIC5	AC004151.1
	ELOB	MRPL55	RPL13AP7
	SLC30A3	CCNQ	MGAT4B
	ANKRD13D	TAX1BP3	SLC38A10
	KLF3	UBXN11	PDE6C
	ATOX1	EXTL3	RANBP6
	MBNL2	IDH3G	TUBB8P11
	EPDR1	Z95114.1	GC
	STAG2	IQSEC3	PAFAH1B3
	SLC16A7	AC012462.1	PCBP1
	ATP6V0B	OOEP-AS1	RNF150
	SLC25A1	SPHKAP	TLE7
	ATP5F1D	AL157888.1	ACKR2
	PSMB6	RBM28	FRMD4A
	PTHLH	TRMT61A	PTGIR
	TTLL1	KCP	HYAL2
	MTND2P5	PTEN	PEX11B
	AC026117.1	RF00409	LGALS7
	SLC47A1	MAU2	DNM3OS
	PITRM1-AS1	TENM2	SFI1
	SLC25A22	AC007527.1	AC118754.3
	COL6A2	ZP1	TRIM28
	EXOC3L2	SPRED1	DPEP1
	CSNK1G2	AC099062.1	TNNI1
	EP400P1	CTSD	GPR85
	FAM83E	ONECUT3	AKAP8L
	TNK2	AC005005.4	TUBB8
	PPP1R16A	HSPBP1	AC073648.6
	MTATP6P2	PET100	JDP2
	EDF1	GLIDR	GOLGA2P8
	MTND4P24	FAM217B	VGLL4
	EREG	ORC6	YIF1B
	CAPN10-DT	SOX11	AL359976.1
	PTPA	BECN1	OGG1
	H2AFX	CEPT1	NME6
	SLC28A1	XIRP2	KCNG2
	TMEM94	AL096706.1	FAM220CP
	DNAH2	SPINT2	SSNA1
	SPINK2	RAB8A	AC007342.7
	NPY5R		ETHE1
	CPA1		RCE1
	ZNF580		DKK1
	PLAAT3		CENPV
	ID4		AL022721.1
	PCAT4		PNPLA2
	LRWD1		JOSD2
	RPS19
	NALCN-AS1
	ZNF587
	FAM83D
	CD320
	CRACR2A
	CIB1
	ADAD2
	CUEDC1
	EIF3K
	MLXIPL
	COX4I1
	KITLG
	GTF3C1
	RECQL4
	SHKBP1
	AGMAT
	B3GALT1
	TMEM101
	DMAC1
	AC135178.5
	PMS2
	BIRC3
	MTCYBP18
	INPP5E
	HSPB1
	CLUH
	ARL2
	ABALON
	AC104024.4
	LAMTOR2
	PLIN2
	WDR62
	AC090197.1
	GVQW3
	ASPSCR1
	LRP5
	AC021097.2
	AC069277.1
	MTLN
	USP11
	KNOP1
	FAM207A
	AC073316.1
	PLD2
	ROMO1
	TACC3
	FCHO1
	POLR2F
	NOP53
	METTL26
	LIG1
	WFDC2
	STK11
	AL035681.1
	SETD1A
	ETFB
	AL450998.2
	RPL8
	TIMM17B
	SNTB1
	CPT1C
	CCDC63
	GPX1
	POLR2E
	EPHA10
	MGRN1
	CENPT
	SRRM2
	TMEM54
	AL355338.1
	AC016074.2
	AL356124.1
	ATXN7L2
	GJA1
	AL161893.1
	WDR54
	RTN4R
	MTRNR2L1
	REEP3
	NDUFS8
	CEP170B
	DUOX2
	DHX30
	DPP10-AS1
	ISOC2
	PAPPA
	RRP9
	CPNE2
	SCAND1
	MIIP
	MUC12
	SF3A2
	DES
	RBM20
	CYP2E1
	ATF5
	RRBP1
	NELFB
	RFXANK
	PIN4
	ALKBH4
	CHAC1
	LSM7
	SPINDOC
	BLOC1S1
	PRKCSH
	RPL36
	TNFSF4
	MBD6
	HPCAL1
	EDA
	PRRG2
	PPP2R1A
	RBM47
	GRN
	AP3D1
	ABCA4
	QSOX1
	CAPN10
	EFCAB13
	SPAG7
	RRNAD1
	SNAI2
	NDUFS7
	SIN3B
	SMIM29
	SNX21
